# Supplementary material for: Correction: genetic algorithm learning as a robust approach to RNA editing site site prediction
Source: BMC Bioinformatics. 2006 Sep 6;7:406. doi: 10.1186/1471-2105-7-406 (PMC1569880; doi:10.1186/1471-2105-7-406)
Supplement: Additional File 1 — A. thaliana data file. The set of edit sites and unedited sites with information for the six variables we used in training and testing are included in a tab separated file. [file 1471-2105-7-406-S1.txt]

#Parsed by assemble_true_positives.pl from atha.final.gbk
#ID	Position	CP	Minus 1	Plus 1	Pre-cod	Post-cod	Pre-AA	Post-AA	Edit Status
atp1_302166_10346	1484	P1	C	A	CCA	CTA	P	L	+
atp1_302166_10347	1415	P1	C	A	CCA	CTA	P	L	+
atp1_302166_10348	1292	P1	C	G	CCG	CTG	P	L	+
atp1_302166_10349	1178	P1	T	A	TCA	TTA	S	L	+
atp1_302166_10350	1110	P2	T	G	GTC	GTT	V	V	+
atp1_302166_10382	231	P2	T	T	GTC	GTT	V	V	-
atp1_302166_10467	665	P1	A	T	ACT	ATT	T	I	-
atp1_302166_10501	800	P1	G	A	GCA	GTA	A	V	-
atp1_302166_10503	820	P0	T	T	CTT	TTT	L	F	-
atp1_302166_10565	1070	P1	A	A	ACA	ATA	T	I	-
atp1_302166_10583	1142	P1	G	T	GCT	GTT	A	V	-
atp6-1_111750_2891	475	P0	T	C	CCA	TCA	P	S	+
atp6-1_111750_2915	108	P2	A	T	AAC	AAT	N	N	-
atp6-1_111750_2948	287	P1	G	G	GCG	GTG	A	V	-
atp6-1_111750_2959	336	P2	C	C	ACC	ACT	T	T	-
atp6-1_111750_3002	511	P0	C	T	CTA	TTA	L	L	-
atp6-1_111750_3044	753	P2	T	A	CTC	CTT	L	L	-
atp6-2_296820_10130	298	P0	A	T	CTG	TTG	L	L	-
atp6-2_296820_10138	334	P0	G	A	CAT	TAT	H	Y	-
atp6-2_296820_10146	367	P0	T	C	CCA	TCA	P	S	-
atp6-2_296820_10172	501	P2	A	C	AAC	AAT	N	N	-
atp6-2_296820_10182	561	P2	G	A	TGC	TGT	C	C	-
atp6-2_296820_10210	723	P2	T	A	TTC	TTT	F	F	-
atp6-2_296820_10228	784	P0	G	T	CTA	TTA	L	L	-
atp6-2_296820_10255	992	P1	G	T	GCT	GTT	A	V	-
atp9_278895_9326	53	P1	T	A	TCA	TTA	S	L	+
atp9_278895_9327	83	P1	T	A	TCA	TTA	S	L	+
atp9_278895_9328	167	P1	T	A	TCA	TTA	S	L	+
atp9_278895_9329	224	P1	C	A	CCA	CTA	P	L	+
atp9_278895_9334	28	P0	A	C	CCC	TCC	P	S	-
ccb203_256865_8386	467	P1	T	T	TCT	TTT	S	F	+
ccb203_256865_8387	391	P0	T	C	CCC	TCC	P	S	+
ccb203_256865_8388	356	P1	T	A	TCA	TTA	S	L	+
ccb203_256865_8389	344	P1	C	A	CCA	CTA	P	L	+
ccb203_256865_8390	320	P1	T	G	TCG	TTG	S	L	+
ccb203_256865_8391	301	P0	C	T	CTT	TTT	L	F	+
ccb203_256865_8392	277	P0	T	G	CGT	TGT	R	C	+
ccb203_256865_8393	259	P0	T	G	CGG	TGG	R	W	+
ccb203_256865_8394	226	P0	T	G	CGG	TGG	R	W	+
ccb203_256865_8395	208	P0	T	G	CGG	TGG	R	W	+
ccb203_256865_8396	176	P1	C	A	CCA	CTA	P	L	+
ccb203_256865_8397	65	P1	T	G	TCG	TTG	S	L	+
ccb203_256865_8472	392	P1	C	C	CCC	CTC	P	L	-
ccb206_30463_787	16	P0	T	T	CTT	TTT	L	F	+
ccb206_30463_788	28	P0	T	A	CAT	TAT	H	Y	+
ccb206_30463_789	71	P1	T	A	TCA	TTA	S	L	+
ccb206_30463_790	75	P2	T	C	TTC	TTT	F	F	+
ccb206_30463_791	78	P2	T	T	CTC	CTT	L	L	+
ccb206_30463_792	80	P1	T	G	TCG	TTG	S	L	+
ccb206_30463_793	128	P1	T	A	TCA	TTA	S	L	+
ccb206_30463_794	137	P1	T	C	TCC	TTC	S	F	+
ccb206_30463_795	148	P0	T	C	CCG	TCG	P	S	+
ccb206_30463_796	149	P1	C	G	CCG	CTG	P	L	+
ccb206_30463_797	154	P0	T	G	CGG	TGG	R	W	+
ccb206_30463_798	159	P2	T	C	ATC	ATT	I	I	+
ccb206_30463_799	160	P0	C	C	CCT	TCT	P	S	+
ccb206_30463_800	164	P1	C	G	CCG	CTG	P	L	+
ccb206_30463_801	172	P0	T	C	CCT	TCT	P	S	+
ccb206_30463_802	179	P1	C	T	CCT	CTT	P	L	+
ccb206_30463_803	181	P0	T	C	CCT	TCT	P	S	+
ccb206_30463_804	188	P1	C	T	CCT	CTT	P	L	+
ccb206_30463_805	193	P0	T	C	CCT	TCT	P	S	+
ccb206_30463_806	194	P1	C	T	CCT	CTT	P	L	+
ccb206_30463_807	286	P0	C	G	CGG	TGG	R	W	+
ccb206_30463_808	304	P0	T	G	CGT	TGT	R	C	+
ccb206_30463_809	338	P1	T	G	TCG	TTG	S	L	+
ccb206_30463_810	367	P0	T	G	CGG	TGG	R	W	+
ccb206_30463_811	379	P0	T	C	CCA	TCA	P	S	+
ccb206_30463_812	380	P1	C	A	CCA	CTA	P	L	+
ccb206_30463_813	406	P0	T	T	CTG	TTG	L	L	+
ccb206_30463_814	424	P0	T	G	CGT	TGT	R	C	+
ccb206_30463_815	428	P1	T	G	TCG	TTG	S	L	+
ccb206_30463_816	467	P1	T	G	TCG	TTG	S	L	+
ccb206_30463_817	475	P0	T	C	CCA	TCA	P	S	+
ccb206_30463_818	476	P1	C	A	CCA	CTA	P	L	+
ccb206_30463_819	485	P1	T	A	TCA	TTA	S	L	+
ccb206_30463_820	512	P1	T	T	TCT	TTT	S	F	+
ccb206_30463_821	514	P0	T	G	CGT	TGT	R	C	+
ccb206_30463_822	551	P1	T	A	TCA	TTA	S	L	+
ccb206_30463_823	554	P1	T	G	TCG	TTG	S	L	+
ccb206_30463_824	566	P1	T	C	TCC	TTC	S	F	+
ccb206_30463_825	569	P1	T	T	TCT	TTT	S	F	+
ccb206_30463_833	45	P2	C	T	TCC	TCT	S	S	-
ccb256_239988_7872	673	P0	T	C	CCT	TCT	P	S	+
ccb256_239988_7873	656	P1	C	A	CCA	CTA	P	L	+
ccb256_239988_7874	650	P1	C	T	CCT	CTT	P	L	+
ccb256_239988_7875	624	P2	T	T	ATC	ATT	I	I	+
ccb256_239988_7876	619	P0	C	G	CGT	TGT	R	C	+
ccb256_239988_7877	618	P2	C	C	ACC	ACT	T	T	+
ccb256_239988_7878	614	P1	T	A	TCA	TTA	S	L	+
ccb256_239988_7879	608	P1	C	C	CCC	CTC	P	L	+
ccb256_239988_7880	575	P1	C	C	CCC	CTC	P	L	+
ccb256_239988_7881	568	P0	T	C	CCT	TCT	P	S	+
ccb256_239988_7882	548	P1	T	T	TCT	TTT	S	F	+
ccb256_239988_7883	521	P1	T	G	TCG	TTG	S	L	+
ccb256_239988_7884	497	P1	T	T	TCT	TTT	S	F	+
ccb256_239988_7885	477	P2	T	G	ATC	ATT	I	I	+
ccb256_239988_7886	473	P1	C	G	CCG	CTG	P	L	+
ccb256_239988_7887	467	P1	G	T	GCT	GTT	A	V	+
ccb256_239988_7888	463	P0	T	G	CGT	TGT	R	C	+
ccb256_239988_7889	458	P1	T	A	TCA	TTA	S	L	+
ccb256_239988_7890	446	P1	C	G	CCG	CTG	P	L	+
ccb256_239988_7891	421	P0	G	G	CGT	TGT	R	C	+
ccb256_239988_7892	400	P0	T	T	CTT	TTT	L	F	+
ccb256_239988_7893	395	P1	T	G	TCG	TTG	S	L	+
ccb256_239988_7894	331	P0	T	G	CGG	TGG	R	W	+
ccb256_239988_7895	262	P0	T	G	CGC	TGC	R	C	+
ccb256_239988_7896	184	P0	T	G	CGG	TGG	R	W	+
ccb256_239988_7897	179	P1	G	G	GCG	GTG	A	V	+
ccb256_239988_7898	133	P0	T	T	CTT	TTT	L	F	+
ccb256_239988_7899	103	P0	T	A	CAT	TAT	H	Y	+
ccb256_239988_7902	11	P1	T	G	TCG	TTG	S	L	-
ccb256_239988_7958	276	P2	C	G	ACC	ACT	T	T	-
ccb256_239988_7961	311	P1	A	C	ACC	ATC	T	I	-
ccb256_239988_7964	340	P0	A	C	CCA	TCA	P	S	-
ccb256_239988_8033	709	P0	A	C	CCA	TCA	P	S	-
ccb256_239988_8048	762	P2	G	C	CGC	CGT	R	R	-
ccb256_239988_8051	767	P1	A	C	ACC	ATC	T	I	-
ccb382_231894_6980	955	P0	T	G	CGC	TGC	R	C	+
ccb382_231894_6981	806	P1	T	A	TCA	TTA	S	L	+
ccb382_231894_6982	791	P1	C	A	CCA	CTA	P	L	+
ccb382_231894_6983	779	P1	T	A	TCA	TTA	S	L	+
ccb382_231894_6984	719	P1	T	A	TCA	TTA	S	L	+
ccb382_231894_6985	710	P1	C	T	CCT	CTT	P	L	+
ccb382_231894_6986	709	P0	T	C	CCT	TCT	P	S	+
ccb382_231894_6987	581	P1	T	C	TCC	TTC	S	F	+
ccb382_231894_6988	579	P2	G	T	CGC	CGT	R	R	+
ccb382_231894_6989	484	P0	T	G	CGT	TGT	R	C	+
ccb382_231894_6990	404	P1	C	T	CCT	CTT	P	L	+
ccb382_231894_6991	378	P2	T	G	TTC	TTT	F	F	+
ccb382_231894_6992	371	P1	T	G	TCG	TTG	S	L	+
ccb382_231894_6993	340	P0	C	A	CAT	TAT	H	Y	+
ccb382_231894_6994	289	P0	T	T	CTT	TTT	L	F	+
ccb382_231894_6995	269	P1	C	A	CCA	CTA	P	L	+
ccb382_231894_6996	262	P0	T	G	CGG	TGG	R	W	+
ccb382_231894_6997	200	P1	C	T	CCT	CTT	P	L	+
ccb382_231894_6998	157	P0	T	C	CCT	TCT	P	S	+
ccb382_231894_6999	143	P1	T	G	TCG	TTG	S	L	+
ccb382_231894_7000	104	P1	C	T	CCT	CTT	P	L	+
ccb382_231894_7001	44	P1	C	G	CCG	CTG	P	L	+
ccb382_231894_7020	89	P1	G	G	GCG	GTG	A	V	-
ccb382_231894_7033	151	P0	T	A	CAT	TAT	H	Y	-
ccb382_231894_7047	216	P2	T	T	ATC	ATT	I	I	-
ccb382_231894_7088	464	P1	A	C	ACC	ATC	T	I	-
ccb382_231894_7091	476	P1	T	T	TCT	TTT	S	F	-
ccb382_231894_7123	614	P1	C	T	CCT	CTT	P	L	-
ccb382_231894_7183	906	P2	A	T	CAC	CAT	H	H	-
ccb382_231894_7185	910	P0	G	C	CCG	TCG	P	S	-
ccb452_51293_13251	1327	P0	T	G	CGA	TGA	R	*	+
ccb452_51293_13252	1280	P1	T	G	TCG	TTG	S	L	+
ccb452_51293_13253	1246	P0	T	G	CGG	TGG	R	W	+
ccb452_51293_13254	1215	P2	C	A	ACC	ACT	T	T	+
ccb452_51293_13255	1172	P1	T	G	TCG	TTG	S	L	+
ccb452_51293_13256	925	P0	A	C	CCG	TCG	P	S	+
ccb452_51293_13257	415	P0	C	T	CTC	TTC	L	F	+
ccb452_51293_13258	406	P0	T	G	CGT	TGT	R	C	+
ccb452_51293_13259	334	P0	C	G	CGT	TGT	R	C	+
ccb452_51293_13260	175	P0	T	T	CTA	TTA	L	L	+
ccb452_51293_13261	160	P0	C	C	CCT	TCT	P	S	+
ccb452_51293_13262	155	P1	T	A	TCA	TTA	S	L	+
ccb452_51293_13263	146	P1	C	T	CCT	CTT	P	L	+
ccb452_51293_13264	122	P1	T	C	TCC	TTC	S	F	+
ccb452_51293_13265	103	P0	T	C	CCC	TCC	P	S	+
ccb452_51293_13266	50	P1	C	T	CCT	CTT	P	L	+
ccb452_51293_13375	513	P2	A	A	GAC	GAT	D	D	-
ccb452_51293_13388	577	P0	T	T	CTA	TTA	L	L	-
ccb452_51293_13398	595	P0	C	C	CCT	TCT	P	S	-
ccb452_51293_13472	958	P0	G	A	CAT	TAT	H	Y	-
cds_complement(260647..261006)_260647_8654	352	P0	T	G	CGG	TGG	R	W	+
cds_complement(260647..261006)_260647_8655	347	P1	T	G	TCG	TTG	S	L	+
cds_complement(260647..261006)_260647_8656	254	P1	C	C	CCC	CTC	P	L	+
cds_complement(260647..261006)_260647_8657	250	P0	A	C	CCT	TCT	P	S	+
cds_complement(260647..261006)_260647_8658	212	P1	C	T	CCT	CTT	P	L	+
cds_complement(260647..261006)_260647_8659	211	P0	C	C	CCT	TCT	P	S	+
cds_complement(260647..261006)_260647_8660	149	P1	T	C	TCC	TTC	S	F	+
cds_complement(260647..261006)_260647_8661	83	P1	C	A	CCA	CTA	P	L	+
cds_complement(260647..261006)_260647_8662	69	P2	T	G	CTC	CTT	L	L	+
cds_complement(260647..261006)_260647_8663	64	P0	C	T	CTA	TTA	L	L	+
cds_complement(260647..261006)_260647_8664	26	P1	T	T	TCT	TTT	S	F	+
cds_complement(260647..261006)_260647_8665	8	P1	T	A	TCA	TTA	S	L	+
cds_complement(260647..261006)_260647_8708	239	P1	C	T	CCT	CTT	P	L	-
cds_complement(260647..261006)_260647_8709	245	P1	G	A	GCA	GTA	A	V	-
cob_60235_1655	286	P0	T	T	CTT	TTT	L	F	+
cob_60235_1656	325	P0	T	A	CAT	TAT	H	Y	+
cob_60235_1657	568	P0	T	A	CAT	TAT	H	Y	+
cob_60235_1658	853	P0	C	A	CAT	TAT	H	Y	+
cob_60235_1659	908	P1	C	A	CCA	CTA	P	L	+
cob_60235_1660	982	P0	T	A	CAC	TAC	H	Y	+
cob_60235_1661	1084	P0	T	C	CCT	TCT	P	S	+
cob_60235_1672	41	P1	C	T	CCT	CTT	P	L	-
cob_60235_1687	90	P2	G	A	AGC	AGT	S	S	-
cob_60235_1729	382	P0	C	T	CTA	TTA	L	L	-
cob_60235_1791	728	P1	G	T	GCT	GTT	A	V	-
cox1_349830_12175	16	P0	T	G	CGA	TGA	R	*	-
cox1_349830_12182	37	P0	C	A	CAC	TAC	H	Y	-
cox1_349830_12186	57	P2	T	T	CTC	CTT	L	L	-
cox1_349830_12287	584	P1	G	A	GCA	GTA	A	V	-
cox1_349830_12307	663	P2	C	T	ACC	ACT	T	T	-
cox1_349830_12312	690	P2	A	C	GAC	GAT	D	D	-
cox1_349830_12325	745	P0	T	T	CTC	TTC	L	F	-
cox1_349830_12342	822	P2	G	A	GGC	GGT	G	G	-
cox1_349830_12461	1419	P2	T	G	GTC	GTT	V	V	-
cox2_40502_13094	742	P0	T	G	CGG	TGG	R	W	+
cox2_40502_13095	721	P0	T	C	CCT	TCT	P	S	+
cox2_40502_13096	698	P1	A	G	ACG	ATG	T	M	+
cox2_40502_13097	581	P1	T	A	TCA	TTA	S	L	+
cox2_40502_13098	557	P1	C	T	CCT	CTT	P	L	+
cox2_40502_13099	476	P1	T	A	TCA	TTA	S	L	+
cox2_40502_13100	379	P0	T	G	CGG	TGG	R	W	+
cox2_40502_13101	278	P1	T	G	TCG	TTG	S	L	+
cox2_40502_13102	261	P2	T	T	ATC	ATT	I	I	+
cox2_40502_13103	253	P0	T	G	CGG	TGG	R	W	+
cox2_40502_13104	138	P2	T	A	CTC	CTT	L	L	+
cox2_40502_13105	71	P1	T	T	TCT	TTT	S	F	+
cox2_40502_13106	27	P2	T	A	CTC	CTT	L	L	+
cox2_40502_13107	25	P0	C	T	CTC	TTC	L	F	+
cox2_40502_13108	24	P2	T	C	TTC	TTT	F	F	+
cox2_40502_13128	115	P0	A	A	CAT	TAT	H	Y	-
cox2_40502_13183	399	P2	A	T	GAC	GAT	D	D	-
cox2_40502_13198	495	P2	A	A	GAC	GAT	D	D	-
cox2_40502_13199	511	P0	A	C	CCA	TCA	P	S	-
cox2_40502_13222	619	P0	T	A	CAA	TAA	Q	*	-
cox2_40502_13244	763	P0	C	C	CCC	TCC	P	S	-
cox3_218280_6245	112	P0	C	C	CCA	TCA	P	S	+
cox3_218280_6246	245	P1	C	T	CCT	CTT	P	L	+
cox3_218280_6247	257	P1	T	T	TCT	TTT	S	F	+
cox3_218280_6248	311	P1	T	T	TCT	TTT	S	F	+
cox3_218280_6249	314	P1	T	T	TCT	TTT	S	F	+
cox3_218280_6250	413	P1	C	T	CCT	CTT	P	L	+
cox3_218280_6251	422	P1	C	T	CCT	CTT	P	L	+
cox3_218280_6252	603	P2	T	T	TTC	TTT	F	F	+
cox3_218280_6261	47	P1	C	A	CCA	CTA	P	L	-
cox3_218280_6293	196	P0	A	G	CGT	TGT	R	C	-
cox3_218280_6370	593	P1	T	T	TCT	TTT	S	F	-
cox3_218280_6392	722	P1	G	T	GCT	GTT	A	V	-
matR_144294_3707	1895	P1	T	A	TCA	TTA	S	L	+
matR_144294_3708	1807	P0	C	A	CAC	TAC	H	Y	+
matR_144294_3709	1771	P0	C	G	CGC	TGC	R	C	+
matR_144294_3710	1751	P1	C	T	CCT	CTT	P	L	+
matR_144294_3711	1730	P1	T	C	TCC	TTC	S	F	+
matR_144294_3712	374	P1	C	A	CCA	CTA	P	L	+
matR_144294_3713	284	P1	T	C	TCC	TTC	S	F	+
matR_144294_3714	241	P0	C	A	CAA	TAA	Q	*	+
matR_144294_3715	80	P1	T	C	TCC	TTC	S	F	+
matR_144294_3813	393	P2	A	A	CAC	CAT	H	H	-
matR_144294_3825	461	P1	T	G	TCG	TTG	S	L	-
matR_144294_3862	611	P1	T	G	TCG	TTG	S	L	-
matR_144294_3900	699	P2	T	T	GTC	GTT	V	V	-
matR_144294_3928	777	P2	T	T	TTC	TTT	F	F	-
matR_144294_3948	905	P1	G	C	GCC	GTC	A	V	-
matR_144294_3966	969	P2	A	G	GAC	GAT	D	D	-
matR_144294_4000	1103	P1	A	G	ACG	ATG	T	M	-
matR_144294_4043	1258	P0	C	T	CTA	TTA	L	L	-
matR_144294_4092	1477	P0	A	A	CAG	TAG	Q	*	-
matR_144294_4139	1675	P0	G	C	CCA	TCA	P	S	-
matR_144294_4182	1835	P1	A	C	ACC	ATC	T	I	-
matR_144294_4226	1998	P2	A	T	CAC	CAT	H	H	-
nad1_289197_9824	65	P1	T	T	TCT	TTT	S	F	-
nad1_289197_9856	198	P2	T	A	GTC	GTT	V	V	-
nad1_292973_9962	331	P0	A	C	CCC	TCC	P	S	-
nad1_293976_10037	220	P0	A	A	CAC	TAC	H	Y	-
nad1_293976_10043	239	P1	T	T	TCT	TTT	S	F	-
nad1_293976_9998	29	P1	A	C	ACC	ATC	T	I	-
nad1_300966_10272	35	P1	T	G	TCG	TTG	S	L	-
nad1_300966_10316	197	P1	C	T	CCT	CTT	P	L	-
nad1_303836_10684	124	P0	T	G	CGT	TGT	R	C	-
nad1_303836_10728	344	P1	G	A	GCA	GTA	A	V	-
nad1_303836_10760	460	P0	A	T	CTT	TTT	L	F	-
nad1_303836_10798	540	P2	A	T	TAC	TAT	Y	Y	-
nad1_303836_10834	691	P0	G	G	CGC	TGC	R	C	-
nad1_304779_10877	40	P0	C	T	CTG	TTG	L	L	-
nad1_304779_10889	90	P2	T	T	CTC	CTT	L	L	-
nad1_304779_10914	223	P0	T	T	CTA	TTA	L	L	-
nad1_304779_10922	260	P1	C	A	CCA	CTA	P	L	-
nad1_304779_10928	275	P1	G	T	GCT	GTT	A	V	-
nad1_305221_10946	53	P1	A	T	ACT	ATT	T	I	-
nad1_305221_10994	251	P1	C	C	CCC	CTC	P	L	-
nad1_312545_11361	232	P0	T	C	CCA	TCA	P	S	-
nad1_312545_11432	481	P0	G	G	CGA	TGA	R	*	-
nad1_312545_11439	505	P0	C	G	CGC	TGC	R	C	-
nad1_312545_11446	521	P1	C	A	CCA	CTA	P	L	-
nad2_329082_12031	221	P1	G	A	GCA	GTA	A	V	-
nad2_329082_12048	298	P0	C	C	CCT	TCT	P	S	-
nad2_329082_12063	339	P2	C	A	GCC	GCT	A	A	-
nad4L_188929_5456	197	P1	C	A	CCA	CTA	P	L	+
nad4L_188929_5457	188	P1	T	A	TCA	TTA	S	L	+
nad4L_188929_5458	158	P1	T	G	TCG	TTG	S	L	+
nad4L_188929_5459	110	P1	T	A	TCA	TTA	S	L	+
nad4L_188929_5460	100	P0	G	C	CCA	TCA	P	S	+
nad4L_188929_5461	95	P1	T	A	TCA	TTA	S	L	+
nad4L_188929_5462	86	P1	C	T	CCT	CTT	P	L	+
nad4L_188929_5463	55	P0	T	G	CGG	TGG	R	W	+
nad4L_188929_5464	41	P1	T	T	TCT	TTT	S	F	+
nad4_161693_14031	29	P1	T	T	TCT	TTT	S	F	+
nad4_161693_14032	74	P1	A	T	ACT	ATT	T	I	+
nad4_161693_14033	84	P2	T	A	TTC	TTT	F	F	+
nad4_161693_14034	124	P0	T	T	CTG	TTG	L	L	+
nad4_161693_14035	158	P1	C	T	CCT	CTT	P	L	+
nad4_161693_14036	166	P0	T	G	CGG	TGG	R	W	+
nad4_161693_14037	197	P1	T	T	TCT	TTT	S	F	+
nad4_161693_14038	317	P1	T	A	TCA	TTA	S	L	+
nad4_161693_14039	362	P1	A	A	ACA	ATA	T	I	+
nad4_161693_14040	403	P0	C	G	CGC	TGC	R	C	+
nad4_161693_14041	418	P0	T	T	CTA	TTA	L	L	+
nad4_161693_14042	449	P1	C	A	CCA	CTA	P	L	+
nad4_161693_14043	659	P1	T	T	TCT	TTT	S	F	+
nad4_161693_14044	767	P1	C	T	CCT	CTT	P	L	+
nad4_161693_14045	784	P0	C	A	CAC	TAC	H	Y	+
nad4_161693_14046	896	P1	T	A	TCA	TTA	S	L	+
nad4_161693_14047	1010	P1	C	G	CCG	CTG	P	L	+
nad4_161693_14048	1033	P0	T	C	CCT	TCT	P	S	+
nad4_161693_14049	1129	P0	T	T	CTC	TTC	L	F	+
nad4_161693_14050	1172	P1	T	A	TCA	TTA	S	L	+
nad4_161693_14051	1355	P1	T	A	TCA	TTA	S	L	+
nad4_161693_14052	1405	P0	T	G	CGG	TGG	R	W	+
nad4_161693_14053	1417	P0	T	A	CAC	TAC	H	Y	+
nad4_161693_14054	1433	P1	C	G	CCG	CTG	P	L	+
nad4_161693_14074	131	P1	G	C	GCC	GTC	A	V	-
nad4_161693_14113	329	P1	T	T	TCT	TTT	S	F	-
nad4_161693_14140	514	P0	T	A	CAG	TAG	Q	*	-
nad4_161693_14164	634	P0	G	G	CGC	TGC	R	C	-
nad4_161693_14221	884	P1	T	C	TCC	TTC	S	F	-
nad4_161693_14225	893	P1	A	T	ACT	ATT	T	I	-
nad4_161693_14262	1116	P2	G	A	AGC	AGT	S	S	-
nad4_161693_14290	1245	P2	C	A	GCC	GCT	A	A	-
nad4_161693_14292	1253	P1	G	A	GCA	GTA	A	V	-
nad6_76642_2022	446	P1	T	T	TCT	TTT	S	F	+
nad6_76642_2023	191	P1	T	A	TCA	TTA	S	L	+
nad6_76642_2024	169	P0	T	A	CAT	TAT	H	Y	+
nad6_76642_2025	161	P1	C	A	CCA	CTA	P	L	+
nad6_76642_2026	103	P0	T	G	CGC	TGC	R	C	+
nad6_76642_2027	95	P1	C	A	CCA	CTA	P	L	+
nad6_76642_2028	89	P1	C	C	CCC	CTC	P	L	+
nad6_76642_2029	88	P0	T	C	CCC	TCC	P	S	+
nad6_76642_2030	53	P1	G	A	GCA	GTA	A	V	+
nad6_76642_2031	26	P1	C	T	CCT	CTT	P	L	+
nad6_76642_2032	7	P0	A	T	CTT	TTT	L	F	-
nad6_76642_2054	113	P1	T	A	TCA	TTA	S	L	-
nad7_132071_13538	24	P2	T	A	ATC	ATT	I	I	+
nad7_132071_13539	38	P1	T	G	TCG	TTG	S	L	+
nad7_132071_13540	77	P1	T	A	TCA	TTA	S	L	+
nad7_132071_13541	137	P1	T	A	TCA	TTA	S	L	+
nad7_132071_13542	200	P1	T	T	TCT	TTT	S	F	+
nad7_132071_13543	213	P2	A	T	GAC	GAT	D	D	+
nad7_132071_13544	244	P0	T	A	CAT	TAT	H	Y	+
nad7_132071_13545	251	P1	T	A	TCA	TTA	S	L	+
nad7_132071_13546	316	P0	C	G	CGT	TGT	R	C	+
nad7_132071_13547	335	P1	T	A	TCA	TTA	S	L	+
nad7_132071_13548	578	P1	T	A	TCA	TTA	S	L	+
nad7_132071_13549	698	P1	T	G	TCG	TTG	S	L	+
nad7_132071_13550	724	P0	T	A	CAT	TAT	H	Y	+
nad7_132071_13551	734	P1	T	G	TCG	TTG	S	L	+
nad7_132071_13552	739	P0	T	T	CTT	TTT	L	F	+
nad7_132071_13553	769	P0	T	G	CGC	TGC	R	C	+
nad7_132071_13554	789	P2	T	C	ATC	ATT	I	I	+
nad7_132071_13555	795	P2	T	G	ATC	ATT	I	I	+
nad7_132071_13556	963	P2	C	G	TCC	TCT	S	S	+
nad7_132071_13557	1050	P2	C	T	CCC	CCT	P	P	+
nad7_132071_13558	1057	P0	T	G	CGT	TGT	R	C	+
nad7_132071_13559	1079	P1	T	T	TCT	TTT	S	F	+
nad7_132071_13560	1088	P1	T	A	TCA	TTA	S	L	+
nad7_132071_13561	1103	P1	T	T	TCT	TTT	S	F	+
nad7_132071_13562	1124	P1	C	A	CCA	CTA	P	L	+
nad7_132071_13563	1137	P2	T	A	GTC	GTT	V	V	+
nad7_132071_13567	35	P1	A	T	ACT	ATT	T	I	-
nad7_132071_13682	700	P0	G	G	CGA	TGA	R	*	-
nad7_132071_13759	1072	P0	A	C	CCC	TCC	P	S	-
nad9_23663_580	439	P0	C	T	CTT	TTT	L	F	+
nad9_23663_581	398	P1	T	A	TCA	TTA	S	L	+
nad9_23663_582	328	P0	C	G	CGG	TGG	R	W	+
nad9_23663_583	298	P0	T	C	CCG	TCG	P	S	+
nad9_23663_584	190	P0	T	A	CAT	TAT	H	Y	+
nad9_23663_585	167	P1	T	G	TCG	TTG	S	L	+
nad9_23663_586	92	P1	T	T	TCT	TTT	S	F	+
nad9_23663_610	147	P2	C	T	ACC	ACT	T	T	-
orf100a_220471_6405	14	P1	T	G	TCG	TTG	S	L	-
orf100b_222687_6617	11	P1	T	C	TCC	TTC	S	F	-
orf100b_222687_6677	283	P0	G	T	CTT	TTT	L	F	-
orf101a_76132_1981	95	P1	T	T	TCT	TTT	S	F	-
orf102_310514_11198	21	P2	A	T	CAC	CAT	H	H	-
orf102_310514_11269	269	P1	G	T	GCT	GTT	A	V	-
orf102b_150783_4347	84	P2	T	A	TTC	TTT	F	F	-
orf105a_281614_9588	147	P2	A	A	TAC	TAT	Y	Y	-
orf105a_281614_9618	254	P1	T	T	TCT	TTT	S	F	-
orf105a_281614_9623	264	P2	A	C	CAC	CAT	H	H	-
orf105b_363725_12565	83	P1	G	A	GCA	GTA	A	V	-
orf105b_363725_12570	100	P0	T	A	CAA	TAA	Q	*	-
orf105b_363725_12623	293	P1	C	A	CCA	CTA	P	L	-
orf106a_identical_to_orf106g_115431_3112	7	P0	G	A	CAC	TAC	H	Y	-
orf106a_identical_to_orf106g_115431_3186	313	P0	G	A	CAT	TAT	H	Y	-
orf106b_119381_3302	30	P2	C	G	TCC	TCT	S	S	-
orf106c_174205_4938	40	P0	A	T	CTA	TTA	L	L	-
orf106c_174205_4942	53	P1	A	T	ACT	ATT	T	I	-
orf106c_174205_4951	77	P1	C	T	CCT	CTT	P	L	-
orf106c_174205_4956	95	P1	A	G	ACG	ATG	T	M	-
orf106c_174205_5013	270	P2	T	T	TTC	TTT	F	F	-
orf106d_239636_7810	41	P1	T	T	TCT	TTT	S	F	-
orf106d_239636_7814	58	P0	C	C	CCT	TCT	P	S	-
orf107a_11918_149	63	P2	A	G	TAC	TAT	Y	Y	-
orf107a_11918_189	185	P1	A	T	ACT	ATT	T	I	-
orf107b_55767_1518	202	P0	A	A	CAA	TAA	Q	*	-
orf107c_130817_3594	155	P1	G	G	GCG	GTG	A	V	-
orf107c_130817_3611	205	P0	T	C	CCT	TCT	P	S	-
orf107c_130817_3612	206	P1	C	T	CCT	CTT	P	L	-
orf107c_130817_3615	222	P2	C	T	GCC	GCT	A	A	-
orf107c_130817_3618	243	P2	T	A	TTC	TTT	F	F	-
orf107d_209499_6203	174	P2	C	A	TCC	TCT	S	S	-
orf107d_209499_6218	216	P2	T	T	CTC	CTT	L	L	-
orf107d_209499_6219	219	P2	T	G	TTC	TTT	F	F	-
orf107g_274899_9257	18	P2	T	T	CTC	CTT	L	L	-
orf107g_274899_9310	266	P1	C	C	CCC	CTC	P	L	-
orf109_147282_4309	274	P0	A	A	CAA	TAA	Q	*	-
orf109b_221700_6555	97	P0	T	C	CCC	TCC	P	S	-
orf109b_221700_6571	152	P1	A	C	ACC	ATC	T	I	-
orf109b_221700_6575	167	P1	C	A	CCA	CTA	P	L	-
orf110a_77819_2142	23	P1	G	A	GCA	GTA	A	V	-
orf110a_77819_2168	191	P1	A	A	ACA	ATA	T	I	-
orf110b_183111_5299	136	P0	A	T	CTG	TTG	L	L	-
orf110b_183111_5300	143	P1	A	T	ACT	ATT	T	I	-
orf110b_183111_5343	327	P2	G	C	AGC	AGT	S	S	-
orf111a_68918_1900	62	P1	T	A	TCA	TTA	S	L	-
orf111a_68918_1913	111	P2	A	T	CAC	CAT	H	H	-
orf111a_68918_1918	152	P1	G	T	GCT	GTT	A	V	-
orf111a_68918_1959	301	P0	G	A	CAG	TAG	Q	*	-
orf111c_324259_11770	84	P2	C	T	TCC	TCT	S	S	-
orf111c_324259_11777	111	P2	C	A	TCC	TCT	S	S	-
orf111c_324259_11805	235	P0	T	A	CAA	TAA	Q	*	-
orf111d_360717_12552	330	P2	G	C	TGC	TGT	C	C	-
orf114_260963_8722	327	P2	T	T	TTC	TTT	F	F	+
orf114_260963_8723	309	P2	T	A	GTC	GTT	V	V	+
orf116_35782_1274	69	P2	G	C	TGC	TGT	C	C	-
orf116_35782_1275	70	P0	C	C	CCT	TCT	P	S	-
orf116_35782_1304	183	P2	T	T	CTC	CTT	L	L	-
orf116_35782_1322	247	P0	G	T	CTC	TTC	L	F	-
orf116_35782_1331	297	P2	G	T	GGC	GGT	G	G	-
orf118_261105_8847	190	P0	T	G	CGG	TGG	R	W	-
orf118_261105_8868	278	P1	C	C	CCC	CTC	P	L	-
orf119_220830_6536	304	P0	T	C	CCT	TCT	P	S	-
orf121a_34190_1043	16	P0	C	G	CGC	TGC	R	C	-
orf121a_34190_1058	95	P1	A	C	ACC	ATC	T	I	-
orf121b_234538_7352	351	P2	T	G	ATC	ATT	I	I	-
orf122a_127475_3398	123	P2	G	C	CGC	CGT	R	R	-
orf122a_127475_3442	274	P0	C	G	CGC	TGC	R	C	-
orf122c_201729_5825	31	P0	C	G	CGG	TGG	R	W	-
orf122c_201729_5830	48	P2	C	C	GCC	GCT	A	A	-
orf122c_201729_5836	70	P0	A	T	CTA	TTA	L	L	-
orf122c_201729_5839	79	P0	G	T	CTT	TTT	L	F	-
orf122c_201729_5886	210	P2	C	C	CCC	CCT	P	P	-
orf122c_201729_5909	290	P1	T	C	TCC	TTC	S	F	-
orf127_91001_2594	48	P2	C	A	TCC	TCT	S	S	-
orf131_16856_497	116	P1	A	G	ACG	ATG	T	M	-
orf131_16856_515	178	P0	C	T	CTC	TTC	L	F	-
orf131_16856_531	240	P2	G	C	GGC	GGT	G	G	-
orf136a_325300_11831	55	P0	A	C	CCA	TCA	P	S	-
orf136a_325300_11853	145	P0	C	G	CGG	TGG	R	W	-
orf136b_326099_11934	167	P1	T	T	TCT	TTT	S	F	-
orf136b_326099_11954	275	P1	G	T	GCT	GTT	A	V	-
orf139a_identical_to_orf139b_48113_1406	183	P2	A	A	TAC	TAT	Y	Y	-
orf139a_identical_to_orf139b_48113_1431	300	P2	C	A	CCC	CCT	P	P	-
orf139b_identical_to_orf139a_182278_5132	6	P2	T	C	ATC	ATT	I	I	-
orf139b_identical_to_orf139a_182278_5170	102	P2	G	T	CGC	CGT	R	R	-
orf139b_identical_to_orf139a_182278_5262	403	P0	G	A	CAA	TAA	Q	*	-
orf143_32041_989	216	P2	C	T	GCC	GCT	A	A	-
orf143_32041_997	241	P0	T	A	CAG	TAG	Q	*	-
orf145b_308932_11053	170	P1	C	A	CCA	CTA	P	L	-
orf145b_308932_11056	186	P2	C	T	TCC	TCT	S	S	-
orf145c_346757_12075	28	P0	A	C	CCC	TCC	P	S	-
orf145c_346757_12143	316	P0	G	G	CGC	TGC	R	C	-
orf145c_346757_12148	328	P0	C	T	CTC	TTC	L	F	-
orf145c_346757_12168	423	P2	G	G	GGC	GGT	G	G	-
orf149_190104_5605	383	P1	G	A	GCA	GTA	A	V	-
orf152a_identical_to_orf152b_116296_3236	189	P2	A	A	GAC	GAT	D	D	-
orf153a_273_26	69	P2	G	T	TGC	TGT	C	C	-
orf153a_273_49	132	P2	G	T	GGC	GGT	G	G	-
orf157_110930_2860	312	P2	A	A	GAC	GAT	D	D	-
orf158_235916_7470	237	P2	T	G	TTC	TTT	F	F	-
orf158_235916_7487	344	P1	G	A	GCA	GTA	A	V	-
orf159_272944_9147	42	P2	G	T	CGC	CGT	R	R	-
orf159_272944_9153	74	P1	A	T	ACT	ATT	T	I	-
orf159_272944_9203	289	P0	A	C	CCT	TCT	P	S	-
orf159_272944_9211	321	P2	C	A	TCC	TCT	S	S	-
orf159_272944_9244	442	P0	A	A	CAA	TAA	Q	*	-
orf159_272944_9245	447	P2	A	T	AAC	AAT	N	N	-
orf160_151265_4413	37	P0	T	A	CAT	TAT	H	Y	-
orf160_151265_4451	247	P0	G	A	CAA	TAA	Q	*	-
orf160_151265_4494	431	P1	G	C	GCC	GTC	A	V	-
orf161_176542_5070	191	P1	G	G	GCG	GTG	A	V	-
orf161_176542_5123	430	P0	T	T	CTC	TTC	L	F	-
orf164_251403_8310	71	P1	A	A	ACA	ATA	T	I	-
orf164_251403_8326	197	P1	G	T	GCT	GTT	A	V	-
orf167_34599_1145	46	P0	T	T	CTT	TTT	L	F	-
orf167_34599_1176	148	P0	C	T	CTC	TTC	L	F	-
orf167_34599_1177	150	P2	T	C	CTC	CTT	L	L	-
orf167_34599_1230	365	P1	A	T	ACT	ATT	T	I	-
orf167_34599_1249	466	P0	G	A	CAC	TAC	H	Y	-
orf170_228573_6915	184	P0	A	C	CCT	TCT	P	S	-
orf170_228573_6941	327	P2	A	A	TAC	TAT	Y	Y	-
orf170_228573_6952	376	P0	A	A	CAA	TAA	Q	*	-
orf170_228573_6967	466	P0	T	T	CTC	TTC	L	F	-
orf170_228573_6968	468	P2	T	C	CTC	CTT	L	L	-
orf184_236927_7564	185	P1	T	T	TCT	TTT	S	F	-
orf187_237053_7695	91	P0	T	C	CCA	TCA	P	S	-
orf187_237053_7743	268	P0	A	C	CCT	TCT	P	S	-
orf187_237053_7767	373	P0	G	T	CTG	TTG	L	L	-
orf187_237053_7792	496	P0	T	G	CGT	TGT	R	C	-
orf199_104954_2704	130	P0	C	T	CTT	TTT	L	F	-
orf199_104954_2707	136	P0	C	G	CGA	TGA	R	*	-
orf199_104954_2719	214	P0	G	T	CTC	TTC	L	F	-
orf199_104954_2733	275	P1	A	A	ACA	ATA	T	I	-
orf199_104954_2767	445	P0	A	C	CCA	TCA	P	S	-
orf204_366086_12634	28	P0	C	C	CCC	TCC	P	S	-
orf204_366086_12637	31	P0	C	A	CAA	TAA	Q	*	-
orf204_366086_12678	210	P2	G	A	TGC	TGT	C	C	-
orf204_366086_12683	244	P0	A	G	CGA	TGA	R	*	-
orf215a_241306_8067	75	P2	T	T	GTC	GTT	V	V	-
orf215a_241306_8074	116	P1	T	T	TCT	TTT	S	F	-
orf215a_241306_8087	176	P1	T	G	TCG	TTG	S	L	-
orf215a_241306_8116	326	P1	T	C	TCC	TTC	S	F	-
orf215a_241306_8132	404	P1	G	T	GCT	GTT	A	V	-
orf215b_249272_8197	94	P0	T	A	CAG	TAG	Q	*	-
orf215b_249272_8214	179	P1	A	A	ACA	ATA	T	I	-
orf215b_249272_8275	561	P2	G	G	TGC	TGT	C	C	-
orf215b_249272_8284	605	P1	A	C	ACC	ATC	T	I	-
orf240a_203588_5929	199	P0	T	G	CGG	TGG	R	W	+
orf240a_203588_5947	120	P2	C	A	TCC	TCT	S	S	-
orf240a_203588_5958	209	P1	G	C	GCC	GTC	A	V	-
orf240a_203588_6036	532	P0	T	T	CTA	TTA	L	L	-
orf240a_203588_6067	658	P0	C	A	CAG	TAG	Q	*	-
orf240b_227709_6758	283	P0	T	C	CCG	TCG	P	S	-
orf240b_227709_6856	659	P1	G	T	GCT	GTT	A	V	-
orf240b_227709_6857	662	P1	G	G	GCG	GTG	A	V	-
orf240b_227709_6869	702	P2	C	T	CCC	CCT	P	P	-
orf251_283034_9660	76	P0	A	G	CGC	TGC	R	C	-
orf251_283034_9686	179	P1	G	A	GCA	GTA	A	V	-
orf251_283034_9705	266	P1	G	A	GCA	GTA	A	V	-
orf251_283034_9721	319	P0	C	A	CAT	TAT	H	Y	-
orf251_283034_9791	673	P0	C	G	CGC	TGC	R	C	-
orf251_283034_9793	679	P0	G	T	CTA	TTA	L	L	-
orf251_283034_9805	717	P2	G	G	GGC	GGT	G	G	-
orf25_188084_5345	416	P1	A	T	ACT	ATT	T	I	+
orf25_188084_5346	395	P1	T	A	TCA	TTA	S	L	+
orf25_188084_5347	251	P1	C	G	CCG	CTG	P	L	+
orf25_188084_5348	250	P0	T	C	CCG	TCG	P	S	+
orf25_188084_5349	248	P1	C	T	CCT	CTT	P	L	+
orf25_188084_5350	215	P1	T	G	TCG	TTG	S	L	+
orf25_188084_5351	138	P2	T	A	ATC	ATT	I	I	+
orf25_188084_5352	89	P1	T	A	TCA	TTA	S	L	+
orf25_188084_5392	265	P0	A	A	CAA	TAA	Q	*	-
orf25_188084_5415	375	P2	G	C	TGC	TGT	C	C	-
orf262_279463_9463	411	P2	C	T	ACC	ACT	T	T	-
orf275_191055_5686	334	P0	A	T	CTT	TTT	L	F	-
orf275_191055_5727	479	P1	C	C	CCC	CTC	P	L	-
orf275_191055_5776	679	P0	G	G	CGG	TGG	R	W	-
orf275_191055_5794	744	P2	C	G	GCC	GCT	A	A	-
orf275_191055_5800	758	P1	C	G	CCG	CTG	P	L	-
orf291_318588_11570	97	P0	G	A	CAA	TAA	Q	*	-
orf291_318588_11584	177	P2	G	G	CGC	CGT	R	R	-
orf291_318588_11606	278	P1	T	G	TCG	TTG	S	L	-
orf291_318588_11612	305	P1	G	T	GCT	GTT	A	V	-
orf291_318588_11686	597	P2	A	C	AAC	AAT	N	N	-
orf291_318588_11691	619	P0	A	G	CGG	TGG	R	W	-
orf291_318588_11695	630	P2	C	T	TCC	TCT	S	S	-
orf291_318588_11703	689	P1	G	C	GCC	GTC	A	V	-
orf291_318588_11704	690	P2	C	T	GCC	GCT	A	A	-
orf313_169796_4719	40	P0	A	C	CCT	TCT	P	S	-
orf313_169796_4749	161	P1	G	T	GCT	GTT	A	V	-
orf313_169796_4833	497	P1	T	T	TCT	TTT	S	F	-
orf313_169796_4842	525	P2	A	G	CAC	CAT	H	H	-
orf313_169796_4917	886	P0	G	T	CTA	TTA	L	L	-
orf315_16844_247	117	P2	T	A	TTC	TTT	F	F	-
orf315_16844_248	122	P1	T	T	TCT	TTT	S	F	-
orf315_16844_293	309	P2	T	A	ATC	ATT	I	I	-
orf315_16844_294	314	P1	G	C	GCC	GTC	A	V	-
orf315_16844_314	392	P1	G	A	GCA	GTA	A	V	-
orf315_16844_376	585	P2	A	C	CAC	CAT	H	H	-
orf315_16844_402	698	P1	G	C	GCC	GTC	A	V	-
orf315_16844_425	787	P0	T	T	CTC	TTC	L	F	-
orf315_16844_438	843	P2	T	A	CTC	CTT	L	L	-
orfB_129909_3514	239	P1	G	T	GCT	GTT	A	V	-
orfB_129909_3539	395	P1	A	T	ACT	ATT	T	I	-
orfX_157491_4515	59	P1	T	G	TCG	TTG	S	L	+
orfX_157491_4516	144	P2	T	C	TTC	TTT	F	F	+
orfX_157491_4517	145	P0	C	C	CCG	TCG	P	S	+
orfX_157491_4518	161	P1	T	T	TCT	TTT	S	F	+
orfX_157491_4519	164	P1	C	A	CCA	CTA	P	L	+
orfX_157491_4520	173	P1	T	A	TCA	TTA	S	L	+
orfX_157491_4521	200	P1	T	G	TCG	TTG	S	L	+
orfX_157491_4522	361	P0	C	T	CTC	TTC	L	F	+
orfX_157491_4523	364	P0	C	A	CAT	TAT	H	Y	+
orfX_157491_4524	377	P1	T	T	TCT	TTT	S	F	+
orfX_157491_4525	379	P0	T	G	CGC	TGC	R	C	+
orfX_157491_4526	407	P1	C	T	CCT	CTT	P	L	+
orfX_157491_4527	409	P0	T	C	CCC	TCC	P	S	+
orfX_157491_4528	412	P0	C	G	CGG	TGG	R	W	+
orfX_157491_4529	440	P1	C	A	CCA	CTA	P	L	+
orfX_157491_4530	474	P2	T	A	CTC	CTT	L	L	+
orfX_157491_4531	505	P0	C	A	CAT	TAT	H	Y	+
orfX_157491_4532	538	P0	T	C	CCA	TCA	P	S	+
orfX_157491_4533	581	P1	C	A	CCA	CTA	P	L	+
orfX_157491_4534	643	P0	T	C	CCG	TCG	P	S	+
orfX_157491_4535	665	P1	T	C	TCC	TTC	S	F	+
orfX_157491_4536	693	P2	T	G	ATC	ATT	I	I	+
orfX_157491_4537	700	P0	C	G	CGT	TGT	R	C	+
orfX_157491_4538	746	P1	T	G	TCG	TTG	S	L	+
orfX_157491_4578	230	P1	G	C	GCC	GTC	A	V	-
orfX_157491_4613	404	P1	A	T	ACT	ATT	T	I	-
orfX_157491_4645	551	P1	T	C	TCC	TTC	S	F	-
rpl16_25076_691	512	P1	T	G	TCG	TTG	S	L	+
rpl16_25076_692	506	P1	C	A	CCA	CTA	P	L	+
rpl16_25076_693	440	P1	C	A	CCA	CTA	P	L	+
rpl16_25076_694	229	P0	T	G	CGT	TGT	R	C	+
rpl16_25076_695	209	P1	A	T	ACT	ATT	T	I	+
rpl16_25076_696	61	P0	T	A	CAG	TAG	Q	*	+
rpl16_25076_697	43	P0	T	T	CTA	TTA	L	L	+
rpl16_25076_698	34	P0	G	G	CGG	TGG	R	W	+
rpl16_25076_707	53	P1	A	G	ACG	ATG	T	M	-
rpl2_154744_13781	711	P2	T	A	ATC	ATT	I	I	+
rpl2_154744_13782	7	P0	A	C	CCA	TCA	P	S	-
rpl2_154744_13803	115	P0	G	G	CGA	TGA	R	*	-
rpl2_154744_13808	147	P2	G	A	AGC	AGT	S	S	-
rpl2_154744_13816	188	P1	C	T	CCT	CTT	P	L	-
rpl2_154744_13843	288	P2	T	G	CTC	CTT	L	L	-
rpl2_154744_13866	369	P2	G	T	TGC	TGT	C	C	-
rpl2_154744_13912	528	P2	C	A	GCC	GCT	A	A	-
rpl2_154744_13956	722	P1	G	A	GCA	GTA	A	V	-
rpl2_154744_13957	727	P0	G	T	CTT	TTT	L	F	-
rpl5_57774_1543	35	P1	T	A	TCA	TTA	S	L	+
rpl5_57774_1544	47	P1	C	G	CCG	CTG	P	L	+
rpl5_57774_1545	58	P0	A	C	CCG	TCG	P	S	+
rpl5_57774_1546	59	P1	C	G	CCG	CTG	P	L	+
rpl5_57774_1547	64	P0	T	A	CAC	TAC	H	Y	+
rpl5_57774_1548	92	P1	T	G	TCG	TTG	S	L	+
rpl5_57774_1549	169	P0	G	G	CGC	TGC	R	C	+
rpl5_57774_1550	317	P1	T	G	TCG	TTG	S	L	+
rpl5_57774_1551	329	P1	T	G	TCG	TTG	S	L	+
rpl5_57774_1552	512	P1	C	A	CCA	CTA	P	L	+
rpl5_57774_1599	275	P1	G	A	GCA	GTA	A	V	-
rpl5_57774_1637	457	P0	T	G	CGG	TGG	R	W	-
rpl5_57774_1646	494	P1	A	A	ACA	ATA	T	I	-
rps3_25482_12760	1598	P1	T	A	TCA	TTA	S	L	+
rps3_25482_12761	1580	P1	T	T	TCT	TTT	S	F	+
rps3_25482_12762	1571	P1	G	G	GCG	GTG	A	V	+
rps3_25482_12763	1534	P0	T	G	CGT	TGT	R	C	+
rps3_25482_12764	1470	P2	C	G	TCC	TCT	S	S	+
rps3_25482_12765	1352	P1	C	G	CCG	CTG	P	L	+
rps3_25482_12766	1344	P2	G	G	AGC	AGT	S	S	+
rps3_25482_12767	887	P1	T	G	TCG	TTG	S	L	+
rps3_25482_12768	603	P2	T	A	TTC	TTT	F	F	+
rps3_25482_12769	515	P1	T	A	TCA	TTA	S	L	+
rps3_25482_12770	187	P0	T	T	CTA	TTA	L	L	+
rps3_25482_12771	126	P2	T	G	TTC	TTT	F	F	+
rps3_25482_12772	64	P0	T	G	CGG	TGG	R	W	+
rps3_25482_12773	5	P1	G	A	GCA	GTA	A	V	-
rps3_25482_12904	650	P1	T	C	TCC	TTC	S	F	-
rps3_25482_12941	775	P0	T	A	CAT	TAT	H	Y	-
rps3_25482_12943	785	P1	G	A	GCA	GTA	A	V	-
rps3_25482_12988	984	P2	C	A	ACC	ACT	T	T	-
rps3_25482_13088	1642	P0	A	G	CGT	TGT	R	C	-
rps4_82028_2192	1057	P0	T	G	CGG	TGG	R	W	+
rps4_82028_2193	1052	P1	C	T	CCT	CTT	P	L	+
rps4_82028_2194	1043	P1	C	A	CCA	CTA	P	L	+
rps4_82028_2195	1042	P0	T	C	CCA	TCA	P	S	+
rps4_82028_2196	992	P1	T	T	TCT	TTT	S	F	+
rps4_82028_2197	967	P0	T	A	CAT	TAT	H	Y	+
rps4_82028_2198	956	P1	T	G	TCG	TTG	S	L	+
rps4_82028_2199	524	P1	T	A	TCA	TTA	S	L	+
rps4_82028_2200	377	P1	C	G	CCG	CTG	P	L	+
rps4_82028_2201	343	P0	C	A	CAT	TAT	H	Y	+
rps4_82028_2202	308	P1	C	A	CCA	CTA	P	L	+
rps4_82028_2203	299	P1	C	A	CCA	CTA	P	L	+
rps4_82028_2204	235	P0	T	A	CAT	TAT	H	Y	+
rps4_82028_2205	229	P0	C	T	CTT	TTT	L	F	+
rps4_82028_2206	88	P0	T	G	CGG	TGG	R	W	+
rps4_82028_2314	604	P0	A	T	CTC	TTC	L	F	-
rps4_82028_2336	723	P2	G	T	TGC	TGT	C	C	-
rps4_82028_2382	947	P1	A	T	ACT	ATT	T	I	-
rps4_82028_2396	1023	P2	A	G	CAC	CAT	H	H	-
rps7_314627_11519	276	P2	T	C	ATC	ATT	I	I	-
rps7_314627_11534	374	P1	G	A	GCA	GTA	A	V	-
rps7_314627_11536	394	P0	T	T	CTT	TTT	L	F	-
rpsl2_260224_8580	285	P2	C	C	TCC	TCT	S	S	+
rpsl2_260224_8581	284	P1	T	C	TCC	TTC	S	F	+
rpsl2_260224_8582	269	P1	T	G	TCG	TTG	S	L	+
rpsl2_260224_8583	221	P1	T	G	TCG	TTG	S	L	+
rpsl2_260224_8584	196	P0	T	A	CAC	TAC	H	Y	+
rpsl2_260224_8585	146	P1	C	A	CCA	CTA	P	L	+
rpsl2_260224_8586	104	P1	C	G	CCG	CTG	P	L	+
rpsl2_260224_8587	84	P2	C	C	CCC	CCT	P	P	+
