# Supplementary material for: Correction: genetic algorithm learning as a robust approach to RNA editing site site prediction
Source: BMC Bioinformatics. 2006 Sep 6;7:406. doi: 10.1186/1471-2105-7-406 (PMC1569880; doi:10.1186/1471-2105-7-406)
Supplement: Additional File 2 — B. napus data file. The set of known edit sites and randomly selected unedited sites we utilized in this analysis along with the values for each of the six variables are listed in tab separated format. [file 1471-2105-7-406-S2.txt]

#Parsed by build_data_sets.pl from bnap.final.gbk
#ID	Position	CP	Minus 1	Plus 1	Pre-cod	Post-cod	Pre-AA	Post-AA	Edit Status
atp1_135659_5608	1484	P1	C	A	CCA	CTA	P	L	+
atp1_135659_5609	1415	P1	C	A	CCA	CTA	P	L	+
atp1_135659_5610	1292	P1	C	G	CCG	CTG	P	L	+
atp1_135659_5611	1178	P1	T	A	TCA	TTA	S	L	+
atp1_135659_5612	15	P2	C	A	CCC	CCT	P	P	+
atp1_135659_5639	177	P2	A	G	AAC	AAT	N	N	-
atp1_135659_5660	322	P0	G	G	CGT	TGT	R	C	-
atp1_135659_5663	335	P1	G	G	GCG	GTG	A	V	-
atp1_135659_5697	505	P0	T	T	CTA	TTA	L	L	-
atp1_135659_5824	1046	P1	A	T	ACT	ATT	T	I	-
atp1_135659_5870	1256	P1	G	A	GCA	GTA	A	V	-
atp6_36626_1446	103	P0	T	C	CCA	TCA	P	S	+
atp6_36626_1448	16	P0	G	T	CTG	TTG	L	L	-
atp6_36626_1488	199	P0	G	A	CAA	TAA	Q	*	-
atp6_36626_1494	232	P0	G	T	CTG	TTG	L	L	-
atp6_36626_1502	291	P2	T	C	TTC	TTT	F	F	-
atp6_36626_1530	442	P0	A	A	CAT	TAT	H	Y	-
atp9_112435_4595	20	P1	T	A	TCA	TTA	S	L	+
atp9_112435_4596	50	P1	T	A	TCA	TTA	S	L	+
atp9_112435_4597	134	P1	T	A	TCA	TTA	S	L	+
atp9_112435_4598	191	P1	C	A	CCA	CTA	P	L	+
atp9_112435_4629	167	P1	A	C	ACC	ATC	T	I	-
atp9_112435_4630	168	P2	C	G	ACC	ACT	T	T	-
ccmB_115015_5023	16	P0	T	T	CTT	TTT	L	F	+
ccmB_115015_5024	28	P0	T	A	CAT	TAT	H	Y	+
ccmB_115015_5025	43	P0	C	C	CCC	TCC	P	S	+
ccmB_115015_5026	71	P1	C	A	CCA	CTA	P	L	+
ccmB_115015_5027	80	P1	T	G	TCG	TTG	S	L	+
ccmB_115015_5028	87	P2	T	G	ATC	ATT	I	I	+
ccmB_115015_5029	128	P1	T	A	TCA	TTA	S	L	+
ccmB_115015_5030	137	P1	T	C	TCC	TTC	S	F	+
ccmB_115015_5031	148	P0	T	C	CCG	TCG	P	S	+
ccmB_115015_5032	149	P1	C	G	CCG	CTG	P	L	+
ccmB_115015_5033	154	P0	T	G	CGG	TGG	R	W	+
ccmB_115015_5034	159	P2	T	C	ATC	ATT	I	I	+
ccmB_115015_5035	160	P0	C	C	CCT	TCT	P	S	+
ccmB_115015_5036	164	P1	C	G	CCG	CTG	P	L	+
ccmB_115015_5037	172	P0	T	C	CCT	TCT	P	S	+
ccmB_115015_5038	179	P1	C	T	CCT	CTT	P	L	+
ccmB_115015_5039	181	P0	T	C	CCC	TCC	P	S	+
ccmB_115015_5040	193	P0	T	C	CCT	TCT	P	S	+
ccmB_115015_5041	194	P1	C	T	CCT	CTT	P	L	+
ccmB_115015_5042	286	P0	C	G	CGG	TGG	R	W	+
ccmB_115015_5043	304	P0	T	G	CGT	TGT	R	C	+
ccmB_115015_5044	338	P1	T	G	TCG	TTG	S	L	+
ccmB_115015_5045	367	P0	T	G	CGG	TGG	R	W	+
ccmB_115015_5046	379	P0	T	C	CCA	TCA	P	S	+
ccmB_115015_5047	380	P1	C	A	CCA	CTA	P	L	+
ccmB_115015_5048	424	P0	T	G	CGT	TGT	R	C	+
ccmB_115015_5049	428	P1	T	G	TCG	TTG	S	L	+
ccmB_115015_5050	467	P1	T	G	TCG	TTG	S	L	+
ccmB_115015_5051	475	P0	T	C	CCA	TCA	P	S	+
ccmB_115015_5052	476	P1	C	A	CCA	CTA	P	L	+
ccmB_115015_5053	485	P1	T	A	TCA	TTA	S	L	+
ccmB_115015_5054	512	P1	T	T	TCT	TTT	S	F	+
ccmB_115015_5055	514	P0	T	G	CGT	TGT	R	C	+
ccmB_115015_5056	551	P1	T	A	TCA	TTA	S	L	+
ccmB_115015_5057	554	P1	T	G	TCG	TTG	S	L	+
ccmB_115015_5058	566	P1	T	C	TCC	TTC	S	F	+
ccmB_115015_5059	569	P1	T	T	TCT	TTT	S	F	+
ccmB_115015_5060	576	P2	T	G	TTC	TTT	F	F	+
ccmB_115015_5061	596	P1	T	G	TCG	TTG	S	L	+
ccmB_115015_5094	173	P1	C	T	CCT	CTT	P	L	-
ccmB_115015_5097	183	P2	C	G	CCC	CCT	P	P	-
ccmB_115015_5167	571	P0	T	T	CTG	TTG	L	L	-
ccmC_212548_7960	103	P0	T	A	CAT	TAT	H	Y	+
ccmC_212548_7961	179	P1	G	G	GCG	GTG	A	V	+
ccmC_212548_7962	184	P0	T	G	CGG	TGG	R	W	+
ccmC_212548_7963	331	P0	T	G	CGG	TGG	R	W	+
ccmC_212548_7964	381	P2	C	T	ACC	ACT	T	T	+
ccmC_212548_7965	395	P1	T	G	TCG	TTG	S	L	+
ccmC_212548_7966	400	P0	T	T	CTT	TTT	L	F	+
ccmC_212548_7967	421	P0	G	G	CGT	TGT	R	C	+
ccmC_212548_7968	436	P0	T	C	CCT	TCT	P	S	+
ccmC_212548_7969	446	P1	C	G	CCG	CTG	P	L	+
ccmC_212548_7970	458	P1	T	A	TCA	TTA	S	L	+
ccmC_212548_7971	463	P0	T	G	CGT	TGT	R	C	+
ccmC_212548_7972	467	P1	G	T	GCT	GTT	A	V	+
ccmC_212548_7973	473	P1	C	G	CCG	CTG	P	L	+
ccmC_212548_7974	497	P1	T	T	TCT	TTT	S	F	+
ccmC_212548_7975	521	P1	T	G	TCG	TTG	S	L	+
ccmC_212548_7976	548	P1	T	T	TCT	TTT	S	F	+
ccmC_212548_7977	568	P0	T	C	CCT	TCT	P	S	+
ccmC_212548_7978	575	P1	C	C	CCC	CTC	P	L	+
ccmC_212548_7979	608	P1	C	C	CCC	CTC	P	L	+
ccmC_212548_7980	614	P1	T	A	TCA	TTA	S	L	+
ccmC_212548_7981	618	P2	C	C	ACC	ACT	T	T	+
ccmC_212548_7982	619	P0	C	G	CGT	TGT	R	C	+
ccmC_212548_7983	624	P2	T	T	ATC	ATT	I	I	+
ccmC_212548_7984	650	P1	C	T	CCT	CTT	P	L	+
ccmC_212548_8008	122	P1	G	A	GCA	GTA	A	V	-
ccmC_212548_8016	154	P0	T	G	CGT	TGT	R	C	-
ccmC_212548_8084	530	P1	C	T	CCT	CTT	P	L	-
ccmC_212548_8118	674	P1	C	T	CCT	CTT	P	L	-
ccmFC_84244_10015	884	P1	C	C	CCC	CTC	P	L	-
ccmFC_84244_10030	946	P0	G	T	CTC	TTC	L	F	-
ccmFC_84244_10035	973	P0	T	A	CAT	TAT	H	Y	-
ccmFC_84244_10062	1118	P1	A	G	ACG	ATG	T	M	-
ccmFC_84244_10076	1196	P1	A	A	ACA	ATA	T	I	-
ccmFC_84244_10095	1337	P1	T	C	TCC	TTC	S	F	-
ccmFC_84244_9808	1327	P0	T	G	CGA	TGA	R	*	+
ccmFC_84244_9809	1246	P0	T	G	CGG	TGG	R	W	+
ccmFC_84244_9810	1172	P1	T	G	TCG	TTG	S	L	+
ccmFC_84244_9811	890	P1	T	T	TCT	TTT	S	F	+
ccmFC_84244_9812	415	P0	C	T	CTC	TTC	L	F	+
ccmFC_84244_9813	406	P0	T	G	CGT	TGT	R	C	+
ccmFC_84244_9814	334	P0	C	G	CGT	TGT	R	C	+
ccmFC_84244_9815	160	P0	C	C	CCT	TCT	P	S	+
ccmFC_84244_9816	155	P1	T	A	TCA	TTA	S	L	+
ccmFC_84244_9817	146	P1	C	T	CCT	CTT	P	L	+
ccmFC_84244_9818	103	P0	T	C	CCC	TCC	P	S	+
ccmFC_84244_9819	50	P1	C	T	CCT	CTT	P	L	+
ccmFC_84244_9826	34	P0	T	T	CTT	TTT	L	F	-
ccmFC_84244_9858	175	P0	T	T	CTA	TTA	L	L	-
ccmFC_84244_9974	670	P0	C	G	CGA	TGA	R	*	-
ccmFC_84244_9997	801	P2	T	A	TTC	TTT	F	F	-
ccmFN1_106649_4327	976	P0	C	G	CGT	TGT	R	C	+
ccmFN1_106649_4328	952	P0	T	G	CGC	TGC	R	C	+
ccmFN1_106649_4329	803	P1	T	A	TCA	TTA	S	L	+
ccmFN1_106649_4330	788	P1	C	A	CCA	CTA	P	L	+
ccmFN1_106649_4331	776	P1	T	A	TCA	TTA	S	L	+
ccmFN1_106649_4332	707	P1	C	T	CCT	CTT	P	L	+
ccmFN1_106649_4333	706	P0	T	C	CCT	TCT	P	S	+
ccmFN1_106649_4334	372	P2	T	G	TTC	TTT	F	F	+
ccmFN1_106649_4335	283	P0	T	T	CTT	TTT	L	F	+
ccmFN1_106649_4336	263	P1	C	A	CCA	CTA	P	L	+
ccmFN1_106649_4337	256	P0	T	G	CGG	TGG	R	W	+
ccmFN1_106649_4338	151	P0	T	C	CCT	TCT	P	S	+
ccmFN1_106649_4339	137	P1	T	G	TCG	TTG	S	L	+
ccmFN1_106649_4340	98	P1	C	T	CCT	CTT	P	L	+
ccmFN1_106649_4341	38	P1	C	G	CCG	CTG	P	L	+
ccmFN1_106649_4378	174	P2	A	G	AAC	AAT	N	N	-
ccmFN1_106649_4408	363	P2	T	T	TTC	TTT	F	F	-
ccmFN1_106649_4426	444	P2	C	T	CCC	CCT	P	P	-
ccmFN1_106649_4428	451	P0	T	T	CTA	TTA	L	L	-
ccmFN1_106649_4430	458	P1	A	C	ACC	ATC	T	I	-
ccmFN1_106649_4482	682	P0	T	T	CTT	TTT	L	F	-
ccmFN1_106649_4516	830	P1	G	C	GCC	GTC	A	V	-
ccmFN1_106649_4536	916	P0	G	G	CGG	TGG	R	W	-
ccmFN1_106649_4590	1126	P0	C	A	CAC	TAC	H	Y	-
ccmFN2_31701_1306	89	P1	T	G	TCG	TTG	S	L	+
ccmFN2_31701_1307	117	P2	A	A	AAC	AAT	N	N	+
ccmFN2_31701_1308	200	P1	C	A	CCA	CTA	P	L	+
ccmFN2_31701_1309	232	P0	T	G	CGG	TGG	R	W	+
ccmFN2_31701_1310	250	P0	T	G	CGG	TGG	R	W	+
ccmFN2_31701_1311	283	P0	T	G	CGG	TGG	R	W	+
ccmFN2_31701_1312	301	P0	T	G	CGT	TGT	R	C	+
ccmFN2_31701_1313	344	P1	T	G	TCG	TTG	S	L	+
ccmFN2_31701_1314	368	P1	C	A	CCA	CTA	P	L	+
ccmFN2_31701_1315	415	P0	T	C	CCC	TCC	P	S	+
ccmFN2_31701_1352	167	P1	A	A	ACA	ATA	T	I	-
ccmFN2_31701_1365	272	P1	T	T	TCT	TTT	S	F	-
ccmFN2_31701_1381	341	P1	A	C	ACC	ATC	T	I	-
ccmFN2_31701_1434	598	P0	T	G	CGC	TGC	R	C	-
cob_204898_7652	286	P0	T	T	CTT	TTT	L	F	+
cob_204898_7653	325	P0	T	A	CAT	TAT	H	Y	+
cob_204898_7654	568	P0	T	A	CAT	TAT	H	Y	+
cob_204898_7655	853	P0	C	A	CAT	TAT	H	Y	+
cob_204898_7656	908	P1	C	A	CCA	CTA	P	L	+
cob_204898_7657	982	P0	T	A	CAC	TAC	H	Y	+
cob_204898_7658	1084	P0	T	C	CCT	TCT	P	S	+
cob_204898_7682	85	P0	C	C	CCG	TCG	P	S	-
cob_204898_7743	482	P1	C	T	CCT	CTT	P	L	-
cob_204898_7757	562	P0	T	T	CTT	TTT	L	F	-
cob_204898_7760	576	P2	T	C	CTC	CTT	L	L	-
cob_204898_7770	610	P0	T	T	CTG	TTG	L	L	-
cob_204898_7799	793	P0	A	C	CCT	TCT	P	S	-
cob_204898_7838	958	P0	G	G	CGT	TGT	R	C	-
cob_204898_7879	1176	P2	A	A	CAC	CAT	H	H	-
cox1_184280_6946	335	P1	C	C	CCC	CTC	P	L	+
cox1_184280_6976	135	P2	C	G	CCC	CCT	P	P	-
cox1_184280_6977	138	P2	G	G	GGC	GGT	G	G	-
cox1_184280_6978	142	P0	T	A	CAA	TAA	Q	*	-
cox1_184280_6999	292	P0	T	C	CCA	TCA	P	S	-
cox1_184280_7034	460	P0	T	A	CAT	TAT	H	Y	-
cox1_184280_7099	747	P2	T	A	CTC	CTT	L	L	-
cox1_184280_7117	834	P2	C	A	GCC	GCT	A	A	-
cox1_184280_7121	872	P1	G	T	GCT	GTT	A	V	-
cox1_184280_7166	1065	P2	T	A	CTC	CTT	L	L	-
cox1_184280_7244	1475	P1	G	T	GCT	GTT	A	V	-
cox2-1_200411_10992	742	P0	T	G	CGG	TGG	R	W	+
cox2-1_200411_10993	721	P0	T	C	CCT	TCT	P	S	+
cox2-1_200411_10994	698	P1	A	G	ACG	ATG	T	M	+
cox2-1_200411_10995	581	P1	T	A	TCA	TTA	S	L	+
cox2-1_200411_10996	557	P1	C	T	CCT	CTT	P	L	+
cox2-1_200411_10997	476	P1	T	A	TCA	TTA	S	L	+
cox2-1_200411_10998	316	P0	C	C	CCA	TCA	P	S	+
cox2-1_200411_10999	278	P1	T	G	TCG	TTG	S	L	+
cox2-1_200411_11000	253	P0	T	G	CGG	TGG	R	W	+
cox2-1_200411_11001	138	P2	T	A	CTC	CTT	L	L	+
cox2-1_200411_11002	71	P1	T	T	TCT	TTT	S	F	+
cox2-1_200411_11003	27	P2	T	A	CTC	CTT	L	L	+
cox2-1_200411_11004	25	P0	C	T	CTC	TTC	L	F	+
cox2-1_200411_11032	142	P0	T	T	CTG	TTG	L	L	-
cox2-1_200411_11088	424	P0	A	T	CTC	TTC	L	F	-
cox2-1_200411_11090	428	P1	A	T	ACT	ATT	T	I	-
cox2-1_200411_11110	559	P0	T	A	CAT	TAT	H	Y	-
cox2-1_200411_11139	740	P1	T	T	TCT	TTT	S	F	-
cox2-1_200411_11146	765	P2	C	C	CCC	CCT	P	P	-
cox2-2_9659_9525	721	P0	T	C	CCT	TCT	P	S	+
cox2-2_9659_9526	698	P1	A	G	ACG	ATG	T	M	+
cox2-2_9659_9527	581	P1	T	A	TCA	TTA	S	L	+
cox2-2_9659_9528	557	P1	C	T	CCT	CTT	P	L	+
cox2-2_9659_9529	476	P1	T	A	TCA	TTA	S	L	+
cox2-2_9659_9530	278	P1	T	G	TCG	TTG	S	L	+
cox2-2_9659_9531	253	P0	T	G	CGG	TGG	R	W	+
cox2-2_9659_9532	138	P2	T	A	CTC	CTT	L	L	+
cox2-2_9659_9533	71	P1	T	T	TCT	TTT	S	F	+
cox2-2_9659_9534	27	P2	T	A	CTC	CTT	L	L	+
cox2-2_9659_9555	111	P2	A	T	GAC	GAT	D	D	-
cox2-2_9659_9599	315	P2	A	T	TAC	TAT	Y	Y	-
cox2-2_9659_9601	324	P2	A	G	GAC	GAT	D	D	-
cox2-2_9659_9617	418	P0	G	A	CAG	TAG	Q	*	-
cox2-2_9659_9618	422	P1	T	A	TCA	TTA	S	L	-
cox2-2_9659_9621	428	P1	A	T	ACT	ATT	T	I	-
cox2-2_9659_9676	746	P1	C	T	CCT	CTT	P	L	-
cox2-2_9659_9696	805	P0	C	C	CCA	TCA	P	S	-
cox2-2_9659_9712	862	P0	A	C	CCA	TCA	P	S	-
cox2-2_9659_9736	949	P0	G	T	CTT	TTT	L	F	-
cox2-2_9659_9756	1105	P0	C	T	CTT	TTT	L	F	-
cox2-2_9659_9760	1121	P1	T	T	TCT	TTT	S	F	-
cox2-2_9659_9789	1213	P0	G	A	CAC	TAC	H	Y	-
cox2-2_9659_9790	1215	P2	A	A	CAC	CAT	H	H	-
cox2-2_9659_9803	1290	P2	G	G	AGC	AGT	S	S	-
cox3_96486_3656	112	P0	C	C	CCA	TCA	P	S	+
cox3_96486_3657	245	P1	C	T	CCT	CTT	P	L	+
cox3_96486_3658	257	P1	T	T	TCT	TTT	S	F	+
cox3_96486_3659	311	P1	T	T	TCT	TTT	S	F	+
cox3_96486_3660	314	P1	T	T	TCT	TTT	S	F	+
cox3_96486_3661	413	P1	C	T	CCT	CTT	P	L	+
cox3_96486_3662	422	P1	C	T	CCT	CTT	P	L	+
cox3_96486_3710	224	P1	A	C	ACC	ATC	T	I	-
cox3_96486_3743	411	P2	C	C	ACC	ACT	T	T	-
cox3_96486_3753	438	P2	C	G	GCC	GCT	A	A	-
cox3_96486_3787	611	P1	A	A	ACA	ATA	T	I	-
matR_59777_2553	386	P1	C	A	CCA	CTA	P	L	+
matR_59777_2554	473	P1	T	G	TCG	TTG	S	L	+
matR_59777_2555	1745	P1	T	C	TCC	TTC	S	F	+
matR_59777_2556	1766	P1	C	T	CCT	CTT	P	L	+
matR_59777_2557	1786	P0	C	G	CGC	TGC	R	C	+
matR_59777_2558	1822	P0	C	A	CAC	TAC	H	Y	+
matR_59777_2559	1892	P1	C	C	CCC	CTC	P	L	+
matR_59777_2560	1910	P1	T	A	TCA	TTA	S	L	+
matR_59777_2582	117	P2	A	A	GAC	GAT	D	D	-
matR_59777_2587	130	P0	C	G	CGC	TGC	R	C	-
matR_59777_2588	132	P2	G	T	CGC	CGT	R	R	-
matR_59777_2603	192	P2	G	T	CGC	CGT	R	R	-
matR_59777_2611	234	P2	T	G	ATC	ATT	I	I	-
matR_59777_2630	314	P1	T	C	TCC	TTC	S	F	-
matR_59777_2667	436	P0	A	A	CAG	TAG	Q	*	-
matR_59777_2680	518	P1	C	T	CCT	CTT	P	L	-
matR_59777_2681	530	P1	G	A	GCA	GTA	A	V	-
matR_59777_2735	689	P1	C	C	CCC	CTC	P	L	-
matR_59777_2745	708	P2	C	G	GCC	GCT	A	A	-
matR_59777_2754	732	P2	G	C	AGC	AGT	S	S	-
matR_59777_2756	736	P0	T	T	CTT	TTT	L	F	-
matR_59777_2772	776	P1	C	G	CCG	CTG	P	L	-
matR_59777_2776	802	P0	A	G	CGC	TGC	R	C	-
matR_59777_2834	1062	P2	G	C	GGC	GGT	G	G	-
matR_59777_2851	1128	P2	T	G	CTC	CTT	L	L	-
matR_59777_2861	1163	P1	A	T	ACT	ATT	T	I	-
matR_59777_2892	1284	P2	T	C	ATC	ATT	I	I	-
matR_59777_2893	1285	P0	C	C	CCG	TCG	P	S	-
matR_59777_2926	1432	P0	T	C	CCT	TCT	P	S	-
matR_59777_2959	1546	P0	C	C	CCG	TCG	P	S	-
matR_59777_2978	1642	P0	A	T	CTC	TTC	L	F	-
matR_59777_2989	1686	P2	C	T	CCC	CCT	P	P	-
matR_59777_2991	1691	P1	C	A	CCA	CTA	P	L	-
matR_59777_3039	1857	P2	C	C	GCC	GCT	A	A	-
matR_59777_3061	1954	P0	C	C	CCC	TCC	P	S	-
matR_59777_3075	2001	P2	A	A	AAC	AAT	N	N	-
nad1_24232_8777	898	P0	C	G	CGG	TGG	R	W	+
nad1_24232_8778	758	P1	C	T	CCT	CTT	P	L	+
nad1_24232_8779	593	P1	A	T	ACT	ATT	T	I	+
nad1_24232_8780	490	P0	T	C	CCC	TCC	P	S	+
nad1_24232_8781	492	P2	C	C	CCC	CCT	P	P	+
nad1_24232_8782	493	P0	C	G	CGT	TGT	R	C	+
nad1_24232_8783	500	P1	T	G	TCG	TTG	S	L	+
nad1_24232_8784	536	P1	T	T	TCT	TTT	S	F	+
nad1_24232_8785	571	P0	C	T	CTT	TTT	L	F	+
nad1_24232_8786	580	P0	T	G	CGT	TGT	R	C	+
nad1_24232_8787	635	P1	T	A	TCA	TTA	S	L	+
nad1_24232_8788	674	P1	T	T	TCT	TTT	S	F	+
nad1_24232_8789	719	P1	A	T	ACT	ATT	T	I	+
nad1_24232_8790	725	P1	C	A	CCA	CTA	P	L	+
nad1_24232_8791	743	P1	C	A	CCA	CTA	P	L	+
nad1_24232_8792	755	P1	C	G	CCG	CTG	P	L	+
nad1_24232_8793	823	P0	T	T	CTC	TTC	L	F	+
nad1_24232_8794	898	P0	C	G	CGG	TGG	R	W	+
nad1_24232_8795	928	P0	T	G	CGG	TGG	R	W	+
nad1_24232_8796	937	P0	C	C	CCT	TCT	P	S	+
nad1_24232_8803	28	P0	A	T	CTT	TTT	L	F	-
nad1_24232_8860	346	P0	G	T	CTA	TTA	L	L	-
nad1_24232_8902	613	P0	T	T	CTC	TTC	L	F	-
nad2_62589_8971	662	P1	T	T	TCT	TTT	S	F	+
nad2_62589_8972	788	P1	T	T	TCT	TTT	S	F	+
nad2_62589_8973	809	P1	T	T	TCT	TTT	S	F	+
nad2_62589_8974	920	P1	C	T	CCT	CTT	P	L	+
nad2_62589_8975	928	P0	T	A	CAT	TAT	H	Y	+
nad2_62589_8976	958	P0	T	G	CGT	TGT	R	C	+
nad2_62589_8977	962	P1	A	T	ACT	ATT	T	I	+
nad2_62589_8978	1058	P1	T	A	TCA	TTA	S	L	+
nad2_62589_8979	1127	P1	T	G	TCG	TTG	S	L	+
nad2_62589_8980	1246	P0	C	C	CCA	TCA	P	S	+
nad2_62589_8981	1247	P1	C	A	CCA	CTA	P	L	+
nad2_62589_8982	1276	P0	T	G	CGT	TGT	R	C	+
nad2_62589_8983	1400	P1	T	A	TCA	TTA	S	L	+
nad2_62589_8984	1403	P1	T	C	TCC	TTC	S	F	+
nad2_62589_8985	1457	P1	T	A	TCA	TTA	S	L	+
nad2_62589_8992	29	P1	C	A	CCA	CTA	P	L	-
nad2_62589_9078	458	P1	G	A	GCA	GTA	A	V	-
nad2_62589_9098	578	P1	A	C	ACC	ATC	T	I	-
nad2_62589_9153	833	P1	A	A	ACA	ATA	T	I	-
nad2_62589_9167	891	P2	C	G	GCC	GCT	A	A	-
nad2_62589_9178	935	P1	T	A	TCA	TTA	S	L	-
nad2_62589_9204	1103	P1	G	T	GCT	GTT	A	V	-
nad2_62589_9248	1321	P0	A	C	CCT	TCT	P	S	-
nad2_62589_9267	1414	P0	C	C	CCC	TCC	P	S	-
nad3_114042_4881	5	P1	T	A	TCA	TTA	S	L	+
nad3_114042_4882	23	P1	T	T	TCT	TTT	S	F	+
nad3_114042_4883	80	P1	C	A	CCA	CTA	P	L	+
nad3_114042_4884	146	P1	T	C	TCC	TTC	S	F	+
nad3_114042_4885	208	P0	C	C	CCT	TCT	P	S	+
nad3_114042_4886	209	P1	C	T	CCT	CTT	P	L	+
nad3_114042_4887	247	P0	A	C	CCT	TCT	P	S	+
nad3_114042_4888	251	P1	C	C	CCC	CTC	P	L	+
nad3_114042_4889	344	P1	T	G	TCG	TTG	S	L	+
nad3_114042_4890	349	P0	T	G	CGG	TGG	R	W	+
nad3_114042_4912	106	P0	C	C	CCA	TCA	P	S	-
nad3_114042_4944	290	P1	G	C	GCC	GTC	A	V	-
nad4L_42122_1700	158	P1	T	G	TCG	TTG	S	L	+
nad4L_42122_1701	131	P1	T	G	TCG	TTG	S	L	+
nad4L_42122_1702	110	P1	T	A	TCA	TTA	S	L	+
nad4L_42122_1703	100	P0	G	C	CCA	TCA	P	S	+
nad4L_42122_1704	95	P1	T	A	TCA	TTA	S	L	+
nad4L_42122_1705	86	P1	C	T	CCT	CTT	P	L	+
nad4L_42122_1706	55	P0	T	G	CGG	TGG	R	W	+
nad4L_42122_1707	41	P1	T	T	TCT	TTT	S	F	+
nad4L_42122_1708	8	P1	C	T	CCT	CTT	P	L	+
nad4L_42122_1710	12	P2	T	A	ATC	ATT	I	I	-
nad4L_42122_1720	101	P1	C	A	CCA	CTA	P	L	-
nad4L_42122_1738	233	P1	G	C	GCC	GTC	A	V	-
nad4L_42122_1743	253	P0	C	G	CGA	TGA	R	*	-
nad4_142941_10350	29	P1	T	T	TCT	TTT	S	F	+
nad4_142941_10351	74	P1	A	T	ACT	ATT	T	I	+
nad4_142941_10352	77	P1	C	T	CCT	CTT	P	L	+
nad4_142941_10353	107	P1	C	G	CCG	CTG	P	L	+
nad4_142941_10354	124	P0	T	T	CTG	TTG	L	L	+
nad4_142941_10355	158	P1	C	T	CCT	CTT	P	L	+
nad4_142941_10356	164	P1	C	T	CCT	CTT	P	L	+
nad4_142941_10357	166	P0	T	G	CGG	TGG	R	W	+
nad4_142941_10358	197	P1	T	T	TCT	TTT	S	F	+
nad4_142941_10359	317	P1	T	A	TCA	TTA	S	L	+
nad4_142941_10360	362	P1	A	A	ACA	ATA	T	I	+
nad4_142941_10361	376	P0	T	G	CGT	TGT	R	C	+
nad4_142941_10362	403	P0	C	G	CGC	TGC	R	C	+
nad4_142941_10363	436	P0	T	C	CCC	TCC	P	S	+
nad4_142941_10364	437	P1	C	C	CCC	CTC	P	L	+
nad4_142941_10365	449	P1	C	A	CCA	CTA	P	L	+
nad4_142941_10366	608	P1	T	A	TCA	TTA	S	L	+
nad4_142941_10367	659	P1	T	T	TCT	TTT	S	F	+
nad4_142941_10368	668	P1	T	T	TCT	TTT	S	F	+
nad4_142941_10369	767	P1	C	T	CCT	CTT	P	L	+
nad4_142941_10370	784	P0	C	A	CAC	TAC	H	Y	+
nad4_142941_10371	836	P1	T	T	TCT	TTT	S	F	+
nad4_142941_10372	896	P1	T	A	TCA	TTA	S	L	+
nad4_142941_10373	1010	P1	C	G	CCG	CTG	P	L	+
nad4_142941_10374	1033	P0	T	C	CCT	TCT	P	S	+
nad4_142941_10375	1101	P2	A	G	TAC	TAT	Y	Y	+
nad4_142941_10376	1129	P0	T	T	CTC	TTC	L	F	+
nad4_142941_10377	1148	P1	T	T	TCT	TTT	S	F	+
nad4_142941_10378	1172	P1	T	A	TCA	TTA	S	L	+
nad4_142941_10379	1205	P1	C	C	CCC	CTC	P	L	+
nad4_142941_10380	1355	P1	T	A	TCA	TTA	S	L	+
nad4_142941_10381	1373	P1	T	C	TCC	TTC	S	F	+
nad4_142941_10382	1405	P0	T	G	CGG	TGG	R	W	+
nad4_142941_10383	1417	P0	T	A	CAC	TAC	H	Y	+
nad4_142941_10384	1433	P1	C	G	CCG	CTG	P	L	+
nad4_142941_10424	223	P0	G	T	CTT	TTT	L	F	-
nad4_142941_10459	454	P0	C	C	CCT	TCT	P	S	-
nad4_142941_10463	490	P0	A	A	CAA	TAA	Q	*	-
nad4_142941_10500	674	P1	G	C	GCC	GTC	A	V	-
nad4_142941_10513	731	P1	G	A	GCA	GTA	A	V	-
nad4_142941_10521	753	P2	T	T	ATC	ATT	I	I	-
nad4_142941_10534	824	P1	G	G	GCG	GTG	A	V	-
nad4_142941_10542	861	P2	G	G	AGC	AGT	S	S	-
nad4_142941_10649	1432	P0	C	C	CCG	TCG	P	S	-
nad5_220026_8350	155	P1	C	G	CCG	CTG	P	L	+
nad5_220026_8351	242	P1	C	G	CCG	CTG	P	L	+
nad5_220026_8352	272	P1	T	C	TCC	TTC	S	F	+
nad5_220026_8353	358	P0	T	T	CTT	TTT	L	F	+
nad5_220026_8354	374	P1	C	A	CCA	CTA	P	L	+
nad5_220026_8355	398	P1	T	T	TCT	TTT	S	F	+
nad5_220026_8356	494	P1	A	A	ACA	ATA	T	I	+
nad5_220026_8357	539	P1	C	T	CCT	CTT	P	L	+
nad5_220026_8358	548	P1	T	G	TCG	TTG	S	L	+
nad5_220026_8359	553	P0	T	G	CGT	TGT	R	C	+
nad5_220026_8360	598	P0	T	G	CGT	TGT	R	C	+
nad5_220026_8361	608	P1	G	C	GCC	GTC	A	V	+
nad5_220026_8362	629	P1	T	T	TCT	TTT	S	F	+
nad5_220026_8363	676	P0	T	T	CTT	TTT	L	F	+
nad5_220026_8364	713	P1	T	G	TCG	TTG	S	L	+
nad5_220026_8365	725	P1	T	A	TCA	TTA	S	L	+
nad5_220026_8366	764	P1	T	G	TCG	TTG	S	L	+
nad5_220026_8367	835	P0	C	C	CCA	TCA	P	S	+
nad5_220026_8368	863	P1	T	T	TCT	TTT	S	F	+
nad5_220026_8369	875	P1	A	G	ACG	ATG	T	M	+
nad5_220026_8370	1400	P1	T	A	TCA	TTA	S	L	+
nad5_220026_8371	96	P2	C	A	ACC	ACT	T	T	+
nad5_220026_8372	33	P2	T	G	CTC	CTT	L	L	+
nad5_220026_8421	241	P0	C	C	CCG	TCG	P	S	-
nad5_220026_8433	314	P1	T	C	TCC	TTC	S	F	-
nad5_220026_8444	362	P1	A	T	ACT	ATT	T	I	-
nad5_220026_8453	437	P1	G	T	GCT	GTT	A	V	-
nad5_220026_8459	475	P0	T	A	CAG	TAG	Q	*	-
nad5_220026_8469	560	P1	A	T	ACT	ATT	T	I	-
nad5_220026_8492	701	P1	G	A	GCA	GTA	A	V	-
nad5_220026_8516	801	P2	T	A	TTC	TTT	F	F	-
nad5_220026_8533	881	P1	T	A	TCA	TTA	S	L	-
nad5_220026_8546	935	P1	G	T	GCT	GTT	A	V	-
nad5_220026_8562	1011	P2	A	T	CAC	CAT	H	H	-
nad5_220026_8588	1126	P0	C	C	CCT	TCT	P	S	-
nad5_220026_8608	1221	P2	T	G	CTC	CTT	L	L	-
nad5_220026_8671	1491	P2	C	C	CCC	CCT	P	P	-
nad5_220026_8681	1527	P2	C	G	TCC	TCT	S	S	-
nad5_220026_8684	1540	P0	T	C	CCA	TCA	P	S	-
nad5_220026_8774	1991	P1	A	A	ACA	ATA	T	I	-
nad6_164882_6580	26	P1	C	T	CCT	CTT	P	L	+
nad6_164882_6581	53	P1	G	A	GCA	GTA	A	V	+
nad6_164882_6582	88	P0	T	C	CCC	TCC	P	S	+
nad6_164882_6583	89	P1	C	C	CCC	CTC	P	L	+
nad6_164882_6584	95	P1	C	A	CCA	CTA	P	L	+
nad6_164882_6585	103	P0	T	G	CGC	TGC	R	C	+
nad6_164882_6586	161	P1	C	A	CCA	CTA	P	L	+
nad6_164882_6587	169	P0	T	A	CAT	TAT	H	Y	+
nad6_164882_6588	191	P1	T	A	TCA	TTA	S	L	+
nad6_164882_6589	446	P1	T	T	TCT	TTT	S	F	+
nad6_164882_6590	463	P0	T	C	CCT	TCT	P	S	+
nad6_164882_6625	179	P1	G	T	GCT	GTT	A	V	-
nad6_164882_6690	604	P0	A	T	CTC	TTC	L	F	-
nad7_194552_9282	1137	P2	T	A	GTC	GTT	V	V	+
nad7_194552_9283	1124	P1	C	A	CCA	CTA	P	L	+
nad7_194552_9284	1103	P1	T	T	TCT	TTT	S	F	+
nad7_194552_9285	1088	P1	T	A	TCA	TTA	S	L	+
nad7_194552_9286	1057	P0	T	G	CGT	TGT	R	C	+
nad7_194552_9287	1050	P2	C	T	CCC	CCT	P	P	+
nad7_194552_9288	963	P2	C	G	TCC	TCT	S	S	+
nad7_194552_9289	926	P1	T	A	TCA	TTA	S	L	+
nad7_194552_9290	769	P0	T	G	CGC	TGC	R	C	+
nad7_194552_9291	740	P1	C	T	CCT	CTT	P	L	+
nad7_194552_9292	739	P0	T	C	CCT	TCT	P	S	+
nad7_194552_9293	734	P1	T	G	TCG	TTG	S	L	+
nad7_194552_9294	724	P0	T	A	CAT	TAT	H	Y	+
nad7_194552_9295	698	P1	T	G	TCG	TTG	S	L	+
nad7_194552_9296	679	P0	T	C	CCA	TCA	P	S	+
nad7_194552_9297	578	P1	T	A	TCA	TTA	S	L	+
nad7_194552_9298	344	P1	T	A	TCA	TTA	S	L	+
nad7_194552_9299	335	P1	T	A	TCA	TTA	S	L	+
nad7_194552_9300	316	P0	C	G	CGT	TGT	R	C	+
nad7_194552_9301	251	P1	T	A	TCA	TTA	S	L	+
nad7_194552_9302	244	P0	T	A	CAT	TAT	H	Y	+
nad7_194552_9303	213	P2	A	T	GAC	GAT	D	D	+
nad7_194552_9304	209	P1	T	A	TCA	TTA	S	L	+
nad7_194552_9305	200	P1	T	T	TCT	TTT	S	F	+
nad7_194552_9306	137	P1	T	A	TCA	TTA	S	L	+
nad7_194552_9307	77	P1	T	A	TCA	TTA	S	L	+
nad7_194552_9308	38	P1	T	G	TCG	TTG	S	L	+
nad7_194552_9309	24	P2	T	A	ATC	ATT	I	I	+
nad7_194552_9315	50	P1	C	T	CCT	CTT	P	L	-
nad7_194552_9330	139	P0	A	T	CTC	TTC	L	F	-
nad7_194552_9357	295	P0	T	A	CAA	TAA	Q	*	-
nad7_194552_9385	471	P2	T	A	TTC	TTT	F	F	-
nad7_194552_9504	1073	P1	C	C	CCC	CTC	P	L	-
nad7_194552_9507	1082	P1	G	C	GCC	GTC	A	V	-
nad7_194552_9513	1109	P1	T	C	TCC	TTC	S	F	-
nad9_27364_1195	439	P0	C	T	CTT	TTT	L	F	+
nad9_27364_1196	398	P1	T	A	TCA	TTA	S	L	+
nad9_27364_1197	328	P0	C	G	CGG	TGG	R	W	+
nad9_27364_1198	298	P0	T	C	CCG	TCG	P	S	+
nad9_27364_1199	190	P0	T	A	CAT	TAT	H	Y	+
nad9_27364_1200	167	P1	T	G	TCG	TTG	S	L	+
nad9_27364_1201	92	P1	T	T	TCT	TTT	S	F	+
nad9_27364_1202	14	P1	T	C	TCC	TTC	S	F	+
nad9_27364_1219	112	P0	C	T	CTA	TTA	L	L	-
nad9_27364_1221	129	P2	G	T	TGC	TGT	C	C	-
nad9_27364_1248	269	P1	A	C	ACC	ATC	T	I	-
nad9_27364_1273	391	P0	C	G	CGT	TGT	R	C	-
nad9_27364_1283	445	P0	T	T	CTG	TTG	L	L	-
orf100a_18570_905	94	P0	G	A	CAC	TAC	H	Y	-
orf100a_18570_916	149	P1	T	T	TCT	TTT	S	F	-
orf100a_18570_920	173	P1	A	T	ACT	ATT	T	I	-
orf100b_100744_4131	125	P1	A	T	ACT	ATT	T	I	-
orf100b_100744_4146	222	P2	C	C	CCC	CCT	P	P	-
orf101a_21553_1003	227	P1	C	C	CCC	CTC	P	L	-
orf101a_21553_959	71	P1	A	G	ACG	ATG	T	M	-
orf101a_21553_963	79	P0	T	T	CTT	TTT	L	F	-
orf101b_43450_1782	127	P0	C	T	CTA	TTA	L	L	-
orf101b_43450_1788	149	P1	G	A	GCA	GTA	A	V	-
orf101b_43450_1802	191	P1	A	A	ACA	ATA	T	I	-
orf101b_43450_1818	244	P0	A	C	CCA	TCA	P	S	-
orf101c_117458_5184	55	P0	C	T	CTA	TTA	L	L	-
orf101d_132321_5456	8	P1	G	T	GCT	GTT	A	V	-
orf101e_197284_7407	27	P2	A	T	GAC	GAT	D	D	-
orf101e_197284_7432	147	P2	G	T	GGC	GGT	G	G	-
orf101e_197284_7433	149	P1	T	C	TCC	TTC	S	F	-
orf101e_197284_7446	177	P2	C	T	TCC	TCT	S	S	-
orf101f_211688_7884	19	P0	G	T	CTG	TTG	L	L	-
orf104_75338_3194	31	P0	C	T	CTA	TTA	L	L	-
orf104_75338_3224	156	P2	G	T	TGC	TGT	C	C	-
orf104_75338_3229	179	P1	G	G	GCG	GTG	A	V	-
orf104_75338_3232	196	P0	T	T	CTT	TTT	L	F	-
orf106a_14291_761	12	P2	G	T	GGC	GGT	G	G	-
orf106a_14291_782	105	P2	T	A	CTC	CTT	L	L	-
orf106a_14291_787	117	P2	G	T	CGC	CGT	R	R	-
orf106b_128185_5316	28	P0	T	T	CTA	TTA	L	L	-
orf106b_128185_5330	75	P2	C	G	CCC	CCT	P	P	-
orf106b_128185_5341	110	P1	C	G	CCG	CTG	P	L	-
orf108a_89696_3468	80	P1	T	C	TCC	TTC	S	F	-
orf108a_89696_3469	81	P2	C	G	TCC	TCT	S	S	-
orf108a_89696_3474	102	P2	A	T	AAC	AAT	N	N	-
orf108a_89696_3484	130	P0	A	G	CGC	TGC	R	C	-
orf108a_89696_3488	138	P2	C	T	TCC	TCT	S	S	-
orf108a_89696_3501	177	P2	C	T	TCC	TCT	S	S	-
orf108b_105488_4188	110	P1	G	T	GCT	GTT	A	V	-
orf108b_105488_4230	282	P2	G	T	TGC	TGT	C	C	-
orf109_134892_5534	38	P1	G	G	GCG	GTG	A	V	-
orf109_134892_5537	53	P1	C	C	CCC	CTC	P	L	-
orf109_134892_5560	121	P0	C	T	CTC	TTC	L	F	-
orf109_134892_5592	273	P2	C	G	CCC	CCT	P	P	-
orf109_134892_5597	291	P2	T	C	ATC	ATT	I	I	-
orf110_16877_837	29	P1	A	T	ACT	ATT	T	I	-
orf110_16877_850	95	P1	T	A	TCA	TTA	S	L	-
orf112_126217_5261	110	P1	T	A	TCA	TTA	S	L	-
orf113a_13098_662	15	P2	A	C	TAC	TAT	Y	Y	-
orf113a_13098_693	123	P2	T	G	ATC	ATT	I	I	-
orf113a_13098_695	133	P0	G	T	CTC	TTC	L	F	-
orf113a_13098_726	247	P0	C	T	CTC	TTC	L	F	-
orf113a_13098_733	264	P2	G	C	CGC	CGT	R	R	-
orf114_10478_202	92	P1	G	C	GCC	GTC	A	V	-
orf114_10478_236	286	P0	A	T	CTC	TTC	L	F	-
orf115a_8060_126	128	P1	C	G	CCG	CTG	P	L	-
orf115a_8060_157	239	P1	G	T	GCT	GTT	A	V	-
orf115b_65692_3108	88	P0	C	G	CGC	TGC	R	C	-
orf115b_65692_3111	93	P2	G	C	CGC	CGT	R	R	-
orf115b_65692_3112	94	P0	C	C	CCC	TCC	P	S	-
orf115b_65692_3151	207	P2	C	A	TCC	TCT	S	S	-
orf115c_85724_3400	21	P2	T	A	GTC	GTT	V	V	-
orf115c_85724_3426	188	P1	A	A	ACA	ATA	T	I	-
orf115d_106274_4254	77	P1	G	A	GCA	GTA	A	V	-
orf115d_106274_4258	111	P2	A	T	GAC	GAT	D	D	-
orf115d_106274_4302	275	P1	A	C	ACC	ATC	T	I	-
orf115d_106274_4307	293	P1	A	C	ACC	ATC	T	I	-
orf116_150421_6204	75	P2	G	A	AGC	AGT	S	S	-
orf116_150421_6247	224	P1	T	T	TCT	TTT	S	F	-
orf116_150421_6248	228	P2	T	T	TTC	TTT	F	F	-
orf116_150421_6253	266	P1	G	G	GCG	GTG	A	V	-
orf116_150421_6274	342	P2	C	G	ACC	ACT	T	T	-
orf117a_98354_4060	129	P2	T	C	ATC	ATT	I	I	-
orf117a_98354_4064	166	P0	G	G	CGT	TGT	R	C	-
orf117a_98354_4087	310	P0	C	A	CAA	TAA	Q	*	-
orf117b_138964_5939	87	P2	G	A	TGC	TGT	C	C	-
orf117b_138964_5971	255	P2	G	A	AGC	AGT	S	S	-
orf117b_138964_5996	344	P1	C	T	CCT	CTT	P	L	-
orf119_52831_2179	30	P2	C	C	CCC	CCT	P	P	-
orf120_8029_43	162	P2	A	T	CAC	CAT	H	H	-
orf120_8029_46	168	P2	A	A	CAC	CAT	H	H	-
orf120_8029_48	177	P2	G	C	TGC	TGT	C	C	-
orf120_8029_59	241	P0	A	A	CAG	TAG	Q	*	-
orf120_8029_66	265	P0	C	C	CCA	TCA	P	S	-
orf120_8029_79	311	P1	G	A	GCA	GTA	A	V	-
orf124_12724_334	19	P0	T	G	CGA	TGA	R	*	-
orf124_12724_375	176	P1	A	C	ACC	ATC	T	I	-
orf124_12724_391	210	P2	T	C	CTC	CTT	L	L	-
orf124_12724_436	354	P2	C	G	ACC	ACT	T	T	-
orf125_54470_2271	75	P2	C	A	CCC	CCT	P	P	-
orf125_54470_2294	197	P1	A	T	ACT	ATT	T	I	-
orf125_54470_2303	224	P1	T	T	TCT	TTT	S	F	-
orf125_54470_2309	248	P1	T	T	TCT	TTT	S	F	-
orf128_130799_5397	119	P1	G	T	GCT	GTT	A	V	-
orf128_130799_5437	285	P2	A	T	TAC	TAT	Y	Y	-
orf128_130799_5442	304	P0	G	T	CTA	TTA	L	L	-
orf135_168798_6714	80	P1	G	A	GCA	GTA	A	V	-
orf135_168798_6743	213	P2	A	C	GAC	GAT	D	D	-
orf146_95732_3548	22	P0	A	C	CCT	TCT	P	S	-
orf146_95732_3595	192	P2	C	G	ACC	ACT	T	T	-
orf146_95732_3598	206	P1	A	T	ACT	ATT	T	I	-
orf146_95732_3614	260	P1	C	A	CCA	CTA	P	L	-
orf146_95732_3623	296	P1	A	T	ACT	ATT	T	I	-
orf147_97950_3842	140	P1	G	G	GCG	GTG	A	V	-
orf147_97950_3858	220	P0	G	A	CAA	TAA	Q	*	-
orf159_58367_2455	31	P0	A	T	CTC	TTC	L	F	-
orf159_58367_2464	62	P1	T	A	TCA	TTA	S	L	-
orf159_58367_2489	229	P0	T	T	CTT	TTT	L	F	-
orf159_58367_2523	354	P2	T	C	CTC	CTT	L	L	-
orf159_58367_2537	401	P1	C	A	CCA	CTA	P	L	-
orf161_57824_2362	128	P1	A	A	ACA	ATA	T	I	-
orf161_57824_2419	346	P0	G	C	CCG	TCG	P	S	-
orf161_57824_2431	380	P1	C	A	CCA	CTA	P	L	-
orf164_98330_3961	199	P0	T	A	CAT	TAT	H	Y	-
orf164_98330_3963	210	P2	T	A	GTC	GTT	V	V	-
orf164_98330_3965	214	P0	G	T	CTT	TTT	L	F	-
orf164_98330_3988	314	P1	C	C	CCC	CTC	P	L	-
orf164_98330_4029	457	P0	A	C	CCC	TCC	P	S	-
orf188_48753_1986	17	P1	T	A	TCA	TTA	S	L	-
orf188_48753_2031	226	P0	C	T	CTC	TTC	L	F	-
orf195_82272_3279	47	P1	C	C	CCC	CTC	P	L	-
orf195_82272_3298	101	P1	T	A	TCA	TTA	S	L	-
orf195_82272_3317	187	P0	A	T	CTG	TTG	L	L	-
orf195_82272_3345	361	P0	T	G	CGG	TGG	R	W	-
orf195_82272_3383	484	P0	C	C	CCG	TCG	P	S	-
orf222_44279_1859	130	P0	A	G	CGG	TGG	R	W	-
orf222_44279_1867	161	P1	A	C	ACC	ATC	T	I	-
orf222_44279_1936	469	P0	G	T	CTA	TTA	L	L	-
orf222_44279_1950	532	P0	G	G	CGG	TGG	R	W	-
orf257_187186_7281	99	P2	C	A	ACC	ACT	T	T	-
orf257_187186_7300	170	P1	A	C	ACC	ATC	T	I	-
orf257_187186_7318	257	P1	G	A	GCA	GTA	A	V	-
orf257_187186_7326	290	P1	G	T	GCT	GTT	A	V	-
orf257_187186_7333	318	P2	T	T	TTC	TTT	F	F	-
orf257_187186_7340	356	P1	A	T	ACT	ATT	T	I	-
orf257_187186_7376	616	P0	A	T	CTT	TTT	L	F	-
orf257_187186_7380	650	P1	T	A	TCA	TTA	S	L	-
orf25_41309_1587	416	P1	A	T	ACT	ATT	T	I	+
orf25_41309_1588	395	P1	T	A	TCA	TTA	S	L	+
orf25_41309_1589	251	P1	C	G	CCG	CTG	P	L	+
orf25_41309_1590	250	P0	T	C	CCG	TCG	P	S	+
orf25_41309_1591	248	P1	C	T	CCT	CTT	P	L	+
orf25_41309_1592	215	P1	T	G	TCG	TTG	S	L	+
orf25_41309_1593	138	P2	T	A	ATC	ATT	I	I	+
orf25_41309_1594	89	P1	T	A	TCA	TTA	S	L	+
orf25_41309_1611	164	P1	A	G	ACG	ATG	T	M	-
orf25_41309_1639	285	P2	T	A	ATC	ATT	I	I	-
orf25_41309_1675	433	P0	C	G	CGT	TGT	R	C	-
orf261_183275_6822	172	P0	G	A	CAA	TAA	Q	*	-
orf261_183275_6838	273	P2	C	A	GCC	GCT	A	A	-
orf261_183275_6876	419	P1	T	G	TCG	TTG	S	L	-
orf261_183275_6879	431	P1	C	T	CCT	CTT	P	L	-
orf261_183275_6884	456	P2	A	C	AAC	AAT	N	N	-
orf261_183275_6908	609	P2	G	C	CGC	CGT	R	R	-
orf261_183275_6912	634	P0	T	A	CAC	TAC	H	Y	-
orf261_183275_6920	678	P2	A	T	TAC	TAT	Y	Y	-
orf286_13086_447	45	P2	C	G	TCC	TCT	S	S	-
orf286_13086_479	195	P2	T	T	TTC	TTT	F	F	-
orf286_13086_480	201	P2	T	T	GTC	GTT	V	V	-
orf286_13086_486	232	P0	A	G	CGG	TGG	R	W	-
orf286_13086_514	342	P2	C	T	GCC	GCT	A	A	-
orf286_13086_516	347	P1	T	T	TCT	TTT	S	F	-
orf286_13086_522	372	P2	A	A	GAC	GAT	D	D	-
orf286_13086_588	566	P1	G	G	GCG	GTG	A	V	-
orf286_13086_590	587	P1	G	G	GCG	GTG	A	V	-
orf286_13086_592	591	P2	C	T	GCC	GCT	A	A	-
orf286_13086_627	720	P2	A	G	CAC	CAT	H	H	-
orf286_13086_658	858	P2	A	T	GAC	GAT	D	D	-
orf322_112970_4664	110	P1	T	A	TCA	TTA	S	L	-
orf322_112970_4698	269	P1	G	T	GCT	GTT	A	V	-
orf322_112970_4759	488	P1	A	G	ACG	ATG	T	M	-
orf322_112970_4766	523	P0	T	C	CCC	TCC	P	S	-
orf322_112970_4853	842	P1	T	C	TCC	TTC	S	F	-
orf322_112970_4855	850	P0	G	A	CAG	TAG	Q	*	-
orf448_160326_6361	379	P0	T	A	CAA	TAA	Q	*	-
orf448_160326_6379	452	P1	A	C	ACC	ATC	T	I	-
orf448_160326_6410	572	P1	A	T	ACT	ATT	T	I	-
orf448_160326_6429	654	P2	A	C	CAC	CAT	H	H	-
orf448_160326_6435	686	P1	G	A	GCA	GTA	A	V	-
orf448_160326_6447	722	P1	G	T	GCT	GTT	A	V	-
orf448_160326_6451	749	P1	G	C	GCC	GTC	A	V	-
orf448_160326_6492	953	P1	G	C	GCC	GTC	A	V	-
orf448_160326_6505	1031	P1	A	T	ACT	ATT	T	I	-
orf448_160326_6543	1208	P1	C	C	CCC	CTC	P	L	-
orf448_160326_6560	1266	P2	C	G	ACC	ACT	T	T	-
orfB_11287_245	408	P2	T	A	ATC	ATT	I	I	+
orfB_11287_246	389	P1	T	A	TCA	TTA	S	L	+
orfB_11287_247	303	P2	T	A	ATC	ATT	I	I	+
orfB_11287_269	121	P0	T	T	CTA	TTA	L	L	-
orfB_11287_276	146	P1	T	A	TCA	TTA	S	L	-
orfB_11287_293	218	P1	A	T	ACT	ATT	T	I	-
orfB_11287_298	257	P1	T	C	TCC	TTC	S	F	-
orfB_11287_320	410	P1	A	T	ACT	ATT	T	I	-
orfX_143241_5998	25	P0	T	A	CAT	TAT	H	Y	+
orfX_143241_5999	35	P1	T	G	TCG	TTG	S	L	+
orfX_143241_6000	73	P0	T	G	CGG	TGG	R	W	+
orfX_143241_6001	121	P0	C	C	CCG	TCG	P	S	+
orfX_143241_6002	137	P1	T	T	TCT	TTT	S	F	+
orfX_143241_6003	140	P1	C	A	CCA	CTA	P	L	+
orfX_143241_6004	149	P1	T	A	TCA	TTA	S	L	+
orfX_143241_6005	337	P0	C	T	CTC	TTC	L	F	+
orfX_143241_6006	340	P0	C	A	CAT	TAT	H	Y	+
orfX_143241_6007	353	P1	T	T	TCT	TTT	S	F	+
orfX_143241_6008	355	P0	T	G	CGC	TGC	R	C	+
orfX_143241_6009	382	P0	T	C	CCT	TCT	P	S	+
orfX_143241_6010	383	P1	C	T	CCT	CTT	P	L	+
orfX_143241_6011	385	P0	T	C	CCC	TCC	P	S	+
orfX_143241_6012	388	P0	C	G	CGG	TGG	R	W	+
orfX_143241_6013	416	P1	C	A	CCA	CTA	P	L	+
orfX_143241_6014	481	P0	C	A	CAT	TAT	H	Y	+
orfX_143241_6015	506	P1	T	G	TCG	TTG	S	L	+
orfX_143241_6016	514	P0	T	C	CCA	TCA	P	S	+
orfX_143241_6017	563	P1	C	A	CCA	CTA	P	L	+
orfX_143241_6018	619	P0	T	C	CCG	TCG	P	S	+
orfX_143241_6019	625	P0	T	T	CTC	TTC	L	F	+
orfX_143241_6020	641	P1	T	C	TCC	TTC	S	F	+
orfX_143241_6021	669	P2	T	G	ATC	ATT	I	I	+
orfX_143241_6022	676	P0	C	G	CGT	TGT	R	C	+
orfX_143241_6023	722	P1	T	G	TCG	TTG	S	L	+
orfX_143241_6025	14	P1	T	C	TCC	TTC	S	F	-
orfX_143241_6094	380	P1	A	T	ACT	ATT	T	I	-
orfX_143241_6128	535	P0	A	C	CCT	TCT	P	S	-
orfX_143241_6158	664	P0	C	A	CAA	TAA	Q	*	-
orfX_143241_6171	771	P2	G	G	AGC	AGT	S	S	-
orfX_143241_6180	806	P1	C	C	CCC	CTC	P	L	-
rpl2_93836_10099	36	P2	T	A	TTC	TTT	F	F	+
rpl2_93836_10100	212	P1	C	A	CCA	CTA	P	L	+
rpl2_93836_10105	25	P0	A	T	CTT	TTT	L	F	-
rpl2_93836_10126	147	P2	G	A	AGC	AGT	S	S	-
rpl2_93836_10172	318	P2	T	T	CTC	CTT	L	L	-
rpl2_93836_10191	392	P1	G	T	GCT	GTT	A	V	-
rpl2_93836_10196	413	P1	C	T	CCT	CTT	P	L	-
rpl2_93836_10205	447	P2	G	G	AGC	AGT	S	S	-
rpl2_93836_10220	510	P2	C	T	GCC	GCT	A	A	-
rpl2_93836_10223	516	P2	C	T	TCC	TCT	S	S	-
rpl2_93836_10272	711	P2	T	A	ATC	ATT	I	I	-
rpl2_93836_10276	736	P0	G	A	CAG	TAG	Q	*	-
rpl2_93836_10333	1002	P2	T	T	TTC	TTT	F	F	-
rpl2_93836_10334	1004	P1	T	G	TCG	TTG	S	L	-
rpl5_202531_7485	35	P1	T	A	TCA	TTA	S	L	+
rpl5_202531_7486	47	P1	C	G	CCG	CTG	P	L	+
rpl5_202531_7487	59	P1	C	G	CCG	CTG	P	L	+
rpl5_202531_7488	64	P0	T	A	CAC	TAC	H	Y	+
rpl5_202531_7489	92	P1	T	G	TCG	TTG	S	L	+
rpl5_202531_7490	169	P0	G	G	CGC	TGC	R	C	+
rpl5_202531_7491	317	P1	T	G	TCG	TTG	S	L	+
rpl5_202531_7492	329	P1	T	G	TCG	TTG	S	L	+
rpl5_202531_7493	512	P1	C	A	CCA	CTA	P	L	+
rpl5_202531_7506	66	P2	A	G	CAC	CAT	H	H	-
rpl5_202531_7521	167	P1	C	G	CCG	CTG	P	L	-
rpl5_202531_7535	230	P1	C	A	CCA	CTA	P	L	-
rps12_114446_4950	104	P1	C	G	CCG	CTG	P	L	+
rps12_114446_4951	146	P1	C	A	CCA	CTA	P	L	+
rps12_114446_4952	196	P0	T	A	CAC	TAC	H	Y	+
rps12_114446_4953	221	P1	T	G	TCG	TTG	S	L	+
rps12_114446_4954	269	P1	T	G	TCG	TTG	S	L	+
rps12_114446_4955	284	P1	T	C	TCC	TTC	S	F	+
rps12_114446_4956	285	P2	C	C	TCC	TCT	S	S	+
rps12_114446_4976	91	P0	G	T	CTA	TTA	L	L	-
rps12_114446_4989	141	P2	C	G	TCC	TCT	S	S	-
rps12_114446_4998	181	P0	A	A	CAT	TAT	H	Y	-
rps12_114446_5009	271	P0	G	C	CCA	TCA	P	S	-
rps14_203090_7651	296	P1	T	T	TCT	TTT	S	F	-
rps3_155221_10661	64	P0	T	G	CGG	TGG	R	W	+
rps3_155221_10662	597	P2	T	A	TTC	TTT	F	F	+
rps3_155221_10663	645	P2	C	G	TCC	TCT	S	S	+
rps3_155221_10664	1338	P2	G	G	AGC	AGT	S	S	+
rps3_155221_10665	1464	P2	C	G	TCC	TCT	S	S	+
rps3_155221_10666	1528	P0	T	G	CGT	TGT	R	C	+
rps3_155221_10677	100	P0	T	A	CAA	TAA	Q	*	-
rps3_155221_10749	411	P2	A	C	GAC	GAT	D	D	-
rps3_155221_10808	664	P0	T	T	CTA	TTA	L	L	-
rps3_155221_10877	952	P0	T	T	CTT	TTT	L	F	-
rps3_155221_10886	980	P1	A	C	ACC	ATC	T	I	-
rps3_155221_10896	1007	P1	G	T	GCT	GTT	A	V	-
rps3_155221_10915	1149	P2	A	C	AAC	AAT	N	N	-
rps3_155221_10934	1310	P1	T	A	TCA	TTA	S	L	-
rps3_155221_10945	1364	P1	T	T	TCT	TTT	S	F	-
rps3_155221_10986	1636	P0	A	G	CGT	TGT	R	C	-
rps4_220026_8134	1057	P0	T	G	CGG	TGG	R	W	+
rps4_220026_8135	1052	P1	C	T	CCT	CTT	P	L	+
rps4_220026_8136	1043	P1	C	A	CCA	CTA	P	L	+
rps4_220026_8137	1042	P0	T	C	CCA	TCA	P	S	+
rps4_220026_8138	992	P1	T	T	TCT	TTT	S	F	+
rps4_220026_8139	967	P0	T	A	CAT	TAT	H	Y	+
rps4_220026_8140	956	P1	T	G	TCG	TTG	S	L	+
rps4_220026_8141	936	P2	T	G	ATC	ATT	I	I	+
rps4_220026_8142	524	P1	T	A	TCA	TTA	S	L	+
rps4_220026_8143	377	P1	C	G	CCG	CTG	P	L	+
rps4_220026_8144	332	P1	C	G	CCG	CTG	P	L	+
rps4_220026_8145	308	P1	C	A	CCA	CTA	P	L	+
rps4_220026_8146	299	P1	C	A	CCA	CTA	P	L	+
rps4_220026_8147	235	P0	T	A	CAT	TAT	H	Y	+
rps4_220026_8148	226	P0	G	C	CCC	TCC	P	S	+
rps4_220026_8149	175	P0	T	C	CCG	TCG	P	S	+
rps4_220026_8150	88	P0	T	G	CGG	TGG	R	W	+
rps4_220026_8151	77	P1	T	A	TCA	TTA	S	L	+
rps4_220026_8152	25	P0	T	A	CAA	TAA	Q	*	+
rps4_220026_8169	112	P0	A	A	CAA	TAA	Q	*	-
rps4_220026_8212	334	P0	G	T	CTT	TTT	L	F	-
rps4_220026_8224	376	P0	G	C	CCG	TCG	P	S	-
rps4_220026_8281	735	P2	C	T	TCC	TCT	S	S	-
rps4_220026_8288	778	P0	C	T	CTA	TTA	L	L	-
rps4_220026_8298	830	P1	A	A	ACA	ATA	T	I	-
rps7_49925_2097	332	P1	T	A	TCA	TTA	S	L	+
rps7_49925_2099	22	P0	G	A	CAA	TAA	Q	*	-
rps7_49925_2131	212	P1	A	T	ACT	ATT	T	I	-
rps7_49925_2146	284	P1	G	A	GCA	GTA	A	V	-
rps7_49925_2171	428	P1	G	G	GCG	GTG	A	V	-
