# Supplementary material for: Correction: genetic algorithm learning as a robust approach to RNA editing site site prediction
Source: BMC Bioinformatics. 2006 Sep 6;7:406. doi: 10.1186/1471-2105-7-406 (PMC1569880; doi:10.1186/1471-2105-7-406)
Supplement: Additional File 3 — O. sativa data file. The set of known edit sites and randomly selected unedited sites that we selected for this analysis are included, along with the values for the six variables. [file 1471-2105-7-406-S3.txt]

#Parsed by build_data_sets.pl from osat.final.gbk
#ID	Position	CP	Minus 1	Plus 1	Pre-cod	Post-cod	Pre-AA	Post-AA	Edit Status
atp1_352379_6379	30	P2	T	A	CTC	CTT	L	L	+
atp1_352379_6380	1178	P1	T	A	TCA	TTA	S	L	+
atp1_352379_6381	1291	P0	G	C	CCC	TCC	P	S	+
atp1_352379_6382	1490	P1	C	T	CCT	CTT	P	L	+
atp1_352379_6383	1499	P1	T	T	TCT	TTT	S	F	+
atp1_352379_6409	152	P1	G	T	GCT	GTT	A	V	-
atp1_352379_6412	177	P2	G	G	AGC	AGT	S	S	-
atp1_352379_6442	376	P0	T	A	CAC	TAC	H	Y	-
atp1_352379_6448	405	P2	C	C	GCC	GCT	A	A	-
atp1_352379_6473	520	P0	A	A	CAA	TAA	Q	*	-
atp1_352379_6497	661	P0	T	A	CAA	TAA	Q	*	-
atp1_352379_6551	892	P0	C	C	CCA	TCA	P	S	-
atp1_352379_6553	906	P2	T	T	TTC	TTT	F	F	-
atp1_352379_6565	951	P2	A	C	GAC	GAT	D	D	-
atp1_352379_6576	997	P0	A	A	CAA	TAA	Q	*	-
atp1_352379_6589	1040	P1	T	C	TCC	TTC	S	F	-
atp1_352379_6618	1170	P2	G	G	TGC	TGT	C	C	-
atp1_352379_6650	1312	P0	A	C	CCA	TCA	P	S	-
atp1_352379_6683	1496	P1	G	T	GCT	GTT	A	V	-
atp6_225271_3206	1003	P0	T	A	CAA	TAA	Q	*	+
atp6_225271_3207	965	P1	T	A	TCA	TTA	S	L	+
atp6_225271_3208	956	P1	T	T	TCT	TTT	S	F	+
atp6_225271_3209	949	P0	T	A	CAT	TAT	H	Y	+
atp6_225271_3210	812	P1	T	A	TCA	TTA	S	L	+
atp6_225271_3211	770	P1	T	A	TCA	TTA	S	L	+
atp6_225271_3212	748	P0	T	A	CAT	TAT	H	Y	+
atp6_225271_3213	554	P1	C	C	CCC	CTC	P	L	+
atp6_225271_3214	547	P0	T	G	CGT	TGT	R	C	+
atp6_225271_3215	521	P1	T	G	TCG	TTG	S	L	+
atp6_225271_3216	514	P0	T	G	CGC	TGC	R	C	+
atp6_225271_3217	410	P1	T	A	TCA	TTA	S	L	+
atp6_225271_3218	368	P1	C	A	CCA	CTA	P	L	+
atp6_225271_3219	341	P1	T	T	TCT	TTT	S	F	+
atp6_225271_3220	13	P0	T	A	CAC	TAC	H	Y	+
atp6_225271_3232	81	P2	A	G	AAC	AAT	N	N	-
atp6_225271_3294	474	P2	A	G	AAC	AAT	N	N	-
atp6_225271_3323	623	P1	T	C	TCC	TTC	S	F	-
atp6_225271_3330	667	P0	G	T	CTT	TTT	L	F	-
atp9_263141_3989	20	P1	T	A	TCA	TTA	S	L	+
atp9_263141_3990	81	P2	T	C	GTC	GTT	V	V	+
atp9_263141_3991	82	P0	C	T	CTC	TTC	L	F	+
atp9_263141_3992	92	P1	T	G	TCG	TTG	S	L	+
atp9_263141_3993	191	P1	C	A	CCA	CTA	P	L	+
atp9_263141_3994	205	P0	T	T	CTG	TTG	L	L	+
atp9_263141_3995	212	P1	T	A	TCA	TTA	S	L	+
atp9_263141_3996	223	P0	C	G	CGA	TGA	R	*	+
ccmB_391755_7045	28	P0	T	A	CAT	TAT	H	Y	+
ccmB_391755_7046	43	P0	C	C	CCC	TCC	P	S	+
ccmB_391755_7047	80	P1	T	G	TCG	TTG	S	L	+
ccmB_391755_7048	87	P2	T	G	ATC	ATT	I	I	+
ccmB_391755_7049	128	P1	T	A	TCA	TTA	S	L	+
ccmB_391755_7050	133	P0	T	A	CAT	TAT	H	Y	+
ccmB_391755_7051	137	P1	T	C	TCC	TTC	S	F	+
ccmB_391755_7052	149	P1	T	G	TCG	TTG	S	L	+
ccmB_391755_7053	154	P0	T	G	CGG	TGG	R	W	+
ccmB_391755_7054	159	P2	T	C	ATC	ATT	I	I	+
ccmB_391755_7055	172	P0	T	C	CCC	TCC	P	S	+
ccmB_391755_7056	179	P1	C	T	CCT	CTT	P	L	+
ccmB_391755_7057	181	P0	T	C	CCC	TCC	P	S	+
ccmB_391755_7058	194	P1	T	T	TCT	TTT	S	F	+
ccmB_391755_7059	212	P1	T	T	TCT	TTT	S	F	+
ccmB_391755_7060	286	P0	C	G	CGG	TGG	R	W	+
ccmB_391755_7061	304	P0	T	G	CGT	TGT	R	C	+
ccmB_391755_7062	338	P1	C	G	CCG	CTG	P	L	+
ccmB_391755_7063	367	P0	T	G	CGG	TGG	R	W	+
ccmB_391755_7064	392	P1	C	G	CCG	CTG	P	L	+
ccmB_391755_7065	428	P1	T	G	TCG	TTG	S	L	+
ccmB_391755_7066	467	P1	T	G	TCG	TTG	S	L	+
ccmB_391755_7067	475	P0	T	C	CCA	TCA	P	S	+
ccmB_391755_7068	476	P1	C	A	CCA	CTA	P	L	+
ccmB_391755_7069	485	P1	T	A	TCA	TTA	S	L	+
ccmB_391755_7070	503	P1	C	A	CCA	CTA	P	L	+
ccmB_391755_7071	512	P1	T	C	TCC	TTC	S	F	+
ccmB_391755_7072	514	P0	C	G	CGT	TGT	R	C	+
ccmB_391755_7073	551	P1	T	A	TCA	TTA	S	L	+
ccmB_391755_7074	554	P1	T	G	TCG	TTG	S	L	+
ccmB_391755_7075	566	P1	T	C	TCC	TTC	S	F	+
ccmB_391755_7076	569	P1	T	T	TCT	TTT	S	F	+
ccmB_391755_7077	572	P1	C	T	CCT	CTT	P	L	+
ccmB_391755_7078	596	P1	T	G	TCG	TTG	S	L	+
ccmB_391755_7079	611	P1	T	A	TCA	TTA	S	L	+
ccmB_391755_7092	50	P1	A	A	ACA	ATA	T	I	-
ccmB_391755_7112	174	P2	C	T	CCC	CCT	P	P	-
ccmB_391755_7115	183	P2	C	G	CCC	CCT	P	P	-
ccmB_391755_7116	187	P0	A	C	CCT	TCT	P	S	-
ccmB_391755_7117	188	P1	C	T	CCT	CTT	P	L	-
ccmB_391755_7123	249	P2	G	T	TGC	TGT	C	C	-
ccmB_391755_7128	265	P0	A	T	CTT	TTT	L	F	-
ccmB_391755_7158	431	P1	G	T	GCT	GTT	A	V	-
ccmB_391755_7162	446	P1	T	C	TCC	TTC	S	F	-
ccmB_391755_7184	530	P1	A	A	ACA	ATA	T	I	-
ccmB_391755_7188	571	P0	T	C	CCT	TCT	P	S	-
ccmB_391755_7191	589	P0	T	C	CCA	TCA	P	S	-
ccmB_391755_7192	590	P1	C	A	CCA	CTA	P	L	-
ccmC_60410_1258	673	P0	T	C	CCC	TCC	P	S	+
ccmC_60410_1259	665	P1	C	C	CCC	CTC	P	L	+
ccmC_60410_1260	656	P1	C	A	CCA	CTA	P	L	+
ccmC_60410_1261	650	P1	C	T	CCT	CTT	P	L	+
ccmC_60410_1262	624	P2	T	T	ATC	ATT	I	I	+
ccmC_60410_1263	619	P0	C	G	CGT	TGT	R	C	+
ccmC_60410_1264	614	P1	T	T	TCT	TTT	S	F	+
ccmC_60410_1265	608	P1	C	C	CCC	CTC	P	L	+
ccmC_60410_1266	575	P1	C	C	CCC	CTC	P	L	+
ccmC_60410_1267	568	P0	T	C	CCT	TCT	P	S	+
ccmC_60410_1268	548	P1	T	T	TCT	TTT	S	F	+
ccmC_60410_1269	521	P1	T	G	TCG	TTG	S	L	+
ccmC_60410_1270	499	P0	T	C	CCA	TCA	P	S	+
ccmC_60410_1271	497	P1	T	T	TCT	TTT	S	F	+
ccmC_60410_1272	473	P1	C	G	CCG	CTG	P	L	+
ccmC_60410_1273	467	P1	G	T	GCT	GTT	A	V	+
ccmC_60410_1274	463	P0	C	G	CGT	TGT	R	C	+
ccmC_60410_1275	458	P1	T	A	TCA	TTA	S	L	+
ccmC_60410_1276	451	P0	T	C	CCT	TCT	P	S	+
ccmC_60410_1277	446	P1	C	G	CCG	CTG	P	L	+
ccmC_60410_1278	436	P0	T	C	CCT	TCT	P	S	+
ccmC_60410_1279	421	P0	G	G	CGT	TGT	R	C	+
ccmC_60410_1280	418	P0	A	T	CTG	TTG	L	L	+
ccmC_60410_1281	400	P0	T	T	CTT	TTT	L	F	+
ccmC_60410_1282	358	P0	T	G	CGG	TGG	R	W	+
ccmC_60410_1283	331	P0	T	G	CGG	TGG	R	W	+
ccmC_60410_1284	299	P1	T	T	TCT	TTT	S	F	+
ccmC_60410_1285	236	P1	C	A	CCA	CTA	P	L	+
ccmC_60410_1286	227	P1	T	C	TCC	TTC	S	F	+
ccmC_60410_1287	184	P0	T	G	CGG	TGG	R	W	+
ccmC_60410_1288	179	P1	G	G	GCG	GTG	A	V	+
ccmC_60410_1289	161	P1	T	G	TCG	TTG	S	L	+
ccmC_60410_1290	115	P0	T	G	CGG	TGG	R	W	+
ccmC_60410_1291	103	P0	T	A	CAT	TAT	H	Y	+
ccmC_60410_1292	76	P0	T	G	CGG	TGG	R	W	+
ccmC_60410_1298	38	P1	T	A	TCA	TTA	S	L	-
ccmC_60410_1300	51	P2	G	T	AGC	AGT	S	S	-
ccmC_60410_1312	122	P1	G	A	GCA	GTA	A	V	-
ccmC_60410_1326	207	P2	T	G	ATC	ATT	I	I	-
ccmC_60410_1369	441	P2	T	G	GTC	GTT	V	V	-
ccmC_60410_1402	607	P0	C	C	CCC	TCC	P	S	-
ccmC_60410_1406	618	P2	C	C	ACC	ACT	T	T	-
ccmC_60410_1413	655	P0	T	C	CCA	TCA	P	S	-
ccmC_60410_1415	664	P0	T	C	CCC	TCC	P	S	-
ccmC_60410_1418	674	P1	C	C	CCC	CTC	P	L	-
ccmC_60410_1420	680	P1	A	G	ACG	ATG	T	M	-
ccmFc_0_9098	38	P1	T	C	TCC	TTC	S	F	+
ccmFc_0_9099	50	P1	C	C	CCC	CTC	P	L	+
ccmFc_0_9100	52	P0	C	G	CGT	TGT	R	C	+
ccmFc_0_9101	103	P0	T	C	CCC	TCC	P	S	+
ccmFc_0_9102	119	P1	T	T	TCT	TTT	S	F	+
ccmFc_0_9103	122	P1	T	C	TCC	TTC	S	F	+
ccmFc_0_9104	123	P2	C	A	TCC	TCT	S	S	+
ccmFc_0_9105	146	P1	C	T	CCT	CTT	P	L	+
ccmFc_0_9106	160	P0	C	C	CCT	TCT	P	S	+
ccmFc_0_9107	192	P2	T	A	TTC	TTT	F	F	+
ccmFc_0_9108	301	P0	T	G	CGT	TGT	R	C	+
ccmFc_0_9109	306	P2	T	G	TTC	TTT	F	F	+
ccmFc_0_9110	325	P0	C	T	CTT	TTT	L	F	+
ccmFc_0_9111	397	P0	T	G	CGT	TGT	R	C	+
ccmFc_0_9112	472	P0	T	G	CGG	TGG	R	W	+
ccmFc_0_9113	543	P2	T	G	GTC	GTT	V	V	+
ccmFc_0_9114	581	P1	T	G	TCG	TTG	S	L	+
ccmFc_0_9115	860	P1	T	T	TCT	TTT	S	F	+
ccmFc_0_9116	900	P2	C	C	TCC	TCT	S	S	+
ccmFc_0_9117	960	P2	C	A	CCC	CCT	P	P	+
ccmFc_0_9118	1006	P0	T	T	CTG	TTG	L	L	+
ccmFc_0_9119	1083	P2	C	A	TCC	TCT	S	S	+
ccmFc_0_9120	1130	P1	C	A	CCA	CTA	P	L	+
ccmFc_0_9121	1151	P1	T	G	TCG	TTG	S	L	+
ccmFc_0_9122	1225	P0	T	G	CGG	TGG	R	W	+
ccmFc_0_9123	1250	P1	T	G	TCG	TTG	S	L	+
ccmFc_0_9124	1306	P0	T	G	CGA	TGA	R	*	+
ccmFc_0_9127	10	P0	A	T	CTA	TTA	L	L	-
ccmFc_0_9148	104	P1	C	C	CCC	CTC	P	L	-
ccmFc_0_9152	114	P2	C	T	GCC	GCT	A	A	-
ccmFc_0_9177	244	P0	C	C	CCT	TCT	P	S	-
ccmFc_0_9207	393	P2	T	T	TTC	TTT	F	F	-
ccmFc_0_9213	415	P0	A	C	CCA	TCA	P	S	-
ccmFc_0_9215	418	P0	A	G	CGC	TGC	R	C	-
ccmFc_0_9251	572	P1	G	T	GCT	GTT	A	V	-
ccmFc_0_9314	855	P2	C	A	CCC	CCT	P	P	-
ccmFc_0_9320	896	P1	C	G	CCG	CTG	P	L	-
ccmFc_0_9377	1194	P2	C	A	ACC	ACT	T	T	-
ccmFn_322071_5140	1549	P0	G	G	CGG	TGG	R	W	+
ccmFn_322071_5141	1514	P1	T	T	TCT	TTT	S	F	+
ccmFn_322071_5142	1501	P0	T	C	CCC	TCC	P	S	+
ccmFn_322071_5143	1466	P1	T	A	TCA	TTA	S	L	+
ccmFn_322071_5144	1454	P1	C	A	CCA	CTA	P	L	+
ccmFn_322071_5145	1450	P0	T	T	CTT	TTT	L	F	+
ccmFn_322071_5146	1430	P1	T	G	TCG	TTG	S	L	+
ccmFn_322071_5147	1387	P0	T	G	CGT	TGT	R	C	+
ccmFn_322071_5148	1369	P0	T	G	CGG	TGG	R	W	+
ccmFn_322071_5149	1336	P0	T	G	CGG	TGG	R	W	+
ccmFn_322071_5150	1318	P0	T	G	CGG	TGG	R	W	+
ccmFn_322071_5151	1303	P0	T	A	CAT	TAT	H	Y	+
ccmFn_322071_5152	1286	P1	C	A	CCA	CTA	P	L	+
ccmFn_322071_5153	1258	P0	T	G	CGG	TGG	R	W	+
ccmFn_322071_5154	947	P1	T	T	TCT	TTT	S	F	+
ccmFn_322071_5155	943	P0	T	G	CGC	TGC	R	C	+
ccmFn_322071_5156	794	P1	T	A	TCA	TTA	S	L	+
ccmFn_322071_5157	779	P1	C	A	CCA	CTA	P	L	+
ccmFn_322071_5158	767	P1	T	A	TCA	TTA	S	L	+
ccmFn_322071_5159	745	P0	T	G	CGT	TGT	R	C	+
ccmFn_322071_5160	707	P1	T	A	TCA	TTA	S	L	+
ccmFn_322071_5161	698	P1	T	T	TCT	TTT	S	F	+
ccmFn_322071_5162	550	P0	T	T	CTT	TTT	L	F	+
ccmFn_322071_5163	469	P0	T	G	CGT	TGT	R	C	+
ccmFn_322071_5164	372	P2	T	G	TTC	TTT	F	F	+
ccmFn_322071_5165	248	P1	T	A	TCA	TTA	S	L	+
ccmFn_322071_5166	142	P0	C	G	CGT	TGT	R	C	+
ccmFn_322071_5167	137	P1	T	G	TCG	TTG	S	L	+
ccmFn_322071_5168	121	P0	T	C	CCT	TCT	P	S	+
ccmFn_322071_5169	98	P1	C	T	CCT	CTT	P	L	+
ccmFn_322071_5170	38	P1	C	G	CCG	CTG	P	L	+
ccmFn_322071_5199	141	P2	T	C	TTC	TTT	F	F	-
ccmFn_322071_5208	183	P2	C	G	ACC	ACT	T	T	-
ccmFn_322071_5255	421	P0	C	A	CAG	TAG	Q	*	-
ccmFn_322071_5274	499	P0	G	C	CCA	TCA	P	S	-
ccmFn_322071_5289	558	P2	G	G	GGC	GGT	G	G	-
ccmFn_322071_5297	580	P0	G	G	CGA	TGA	R	*	-
ccmFn_322071_5299	601	P0	T	T	CTT	TTT	L	F	-
ccmFn_322071_5309	658	P0	G	A	CAG	TAG	Q	*	-
ccmFn_322071_5315	683	P1	G	T	GCT	GTT	A	V	-
ccmFn_322071_5340	797	P1	G	T	GCT	GTT	A	V	-
ccmFn_322071_5379	966	P2	C	C	TCC	TCT	S	S	-
ccmFn_322071_5380	967	P0	C	A	CAT	TAT	H	Y	-
ccmFn_322071_5404	1060	P0	G	T	CTG	TTG	L	L	-
ccmFn_322071_5430	1167	P2	C	A	ACC	ACT	T	T	-
ccmFn_322071_5434	1177	P0	G	C	CCT	TCT	P	S	-
ccmFn_322071_5482	1411	P0	C	T	CTT	TTT	L	F	-
ccmFn_322071_5487	1428	P2	C	T	ACC	ACT	T	T	-
ccmFn_322071_5512	1557	P2	T	C	TTC	TTT	F	F	-
ccmFn_322071_5516	1572	P2	G	A	GGC	GGT	G	G	-
ccmFn_322071_5529	1649	P1	G	G	GCG	GTG	A	V	-
ccmFn_322071_5554	1731	P2	G	T	TGC	TGT	C	C	-
cob_303848_4265	1124	P1	C	G	CCG	CTG	P	L	+
cob_303848_4266	1119	P2	C	A	CCC	CCT	P	P	+
cob_303848_4267	1098	P2	T	T	TTC	TTT	F	F	+
cob_303848_4268	1081	P0	T	C	CCT	TCT	P	S	+
cob_303848_4269	982	P0	T	A	CAC	TAC	H	Y	+
cob_303848_4270	908	P1	C	A	CCA	CTA	P	L	+
cob_303848_4271	853	P0	C	A	CAT	TAT	H	Y	+
cob_303848_4272	808	P0	G	C	CCC	TCC	P	S	+
cob_303848_4273	725	P1	T	T	TCT	TTT	S	F	+
cob_303848_4274	715	P0	T	G	CGG	TGG	R	W	+
cob_303848_4275	680	P1	T	T	TCT	TTT	S	F	+
cob_303848_4276	580	P0	C	T	CTT	TTT	L	F	+
cob_303848_4277	568	P0	T	A	CAT	TAT	H	Y	+
cob_303848_4278	564	P2	T	C	CTC	CTT	L	L	+
cob_303848_4279	419	P1	C	A	CCA	CTA	P	L	+
cob_303848_4280	325	P0	T	A	CAT	TAT	H	Y	+
cob_303848_4281	298	P0	T	A	CAC	TAC	H	Y	+
cob_303848_4282	286	P0	T	T	CTC	TTC	L	F	+
cob_303848_4283	178	P0	T	A	CAC	TAC	H	Y	+
cob_303848_4331	243	P2	G	T	GGC	GGT	G	G	-
cob_303848_4391	594	P2	G	G	GGC	GGT	G	G	-
cob_303848_4442	844	P0	C	T	CTA	TTA	L	L	-
cob_303848_4443	847	P0	A	C	CCG	TCG	P	S	-
cob_303848_4446	857	P1	G	C	GCC	GTC	A	V	-
cob_303848_4495	1117	P0	G	C	CCC	TCC	P	S	-
cox1_338572_5898	1403	P1	T	G	TCG	TTG	S	L	+
cox1_338572_5899	1406	P1	T	G	TCG	TTG	S	L	+
cox1_338572_5900	1434	P2	T	A	TTC	TTT	F	F	+
cox1_338572_5901	1490	P1	T	C	TCC	TTC	S	F	+
cox1_338572_5903	10	P0	T	T	CTG	TTG	L	L	-
cox1_338572_5953	259	P0	T	C	CCG	TCG	P	S	-
cox1_338572_5980	375	P2	G	G	AGC	AGT	S	S	-
cox1_338572_6000	467	P1	T	A	TCA	TTA	S	L	-
cox1_338572_6006	509	P1	A	T	ACT	ATT	T	I	-
cox1_338572_6031	617	P1	G	A	GCA	GTA	A	V	-
cox1_338572_6041	673	P0	T	C	CCT	TCT	P	S	-
cox1_338572_6046	692	P1	C	A	CCA	CTA	P	L	-
cox1_338572_6088	915	P2	C	T	GCC	GCT	A	A	-
cox1_338572_6094	929	P1	G	T	GCT	GTT	A	V	-
cox1_338572_6100	950	P1	C	C	CCC	CTC	P	L	-
cox1_338572_6124	1082	P1	G	A	GCA	GTA	A	V	-
cox1_338572_6160	1282	P0	T	T	CTT	TTT	L	F	-
cox1_338572_6166	1304	P1	G	T	GCT	GTT	A	V	-
cox1_338572_6213	1527	P2	G	C	AGC	AGT	S	S	-
cox1_338572_6223	1573	P0	G	T	CTA	TTA	L	L	-
cox2_0_8575	14	P1	T	A	TCA	TTA	S	L	+
cox2_0_8576	30	P2	T	C	TTC	TTT	F	F	+
cox2_0_8577	33	P2	T	A	CTC	CTT	L	L	+
cox2_0_8578	77	P1	T	T	TCT	TTT	S	F	+
cox2_0_8579	144	P2	T	A	CTC	CTT	L	L	+
cox2_0_8580	167	P1	T	A	TCA	TTA	S	L	+
cox2_0_8581	169	P0	A	G	CGG	TGG	R	W	+
cox2_0_8582	259	P0	T	G	CGG	TGG	R	W	+
cox2_0_8583	385	P0	T	G	CGG	TGG	R	W	+
cox2_0_8584	449	P1	A	G	ACG	ATG	T	M	+
cox2_0_8585	466	P0	T	C	CCA	TCA	P	S	+
cox2_0_8586	467	P1	C	A	CCA	CTA	P	L	+
cox2_0_8587	482	P1	T	A	TCA	TTA	S	L	+
cox2_0_8588	550	P0	A	C	CCC	TCC	P	S	+
cox2_0_8589	563	P1	C	T	CCT	CTT	P	L	+
cox2_0_8590	587	P1	T	A	TCA	TTA	S	L	+
cox2_0_8591	620	P1	T	A	TCA	TTA	S	L	+
cox2_0_8592	638	P1	T	G	TCG	TTG	S	L	+
cox2_0_8593	704	P1	A	G	ACG	ATG	T	M	+
cox2_0_8600	41	P1	G	T	GCT	GTT	A	V	-
cox2_0_8613	95	P1	C	T	CCT	CTT	P	L	-
cox2_0_8615	111	P2	T	A	ATC	ATT	I	I	-
cox2_0_8640	235	P0	T	A	CAT	TAT	H	Y	-
cox2_0_8667	373	P0	A	A	CAT	TAT	H	Y	-
cox2_0_8694	548	P1	A	A	ACA	ATA	T	I	-
cox3_17226_1	799	P0	T	G	CGG	TGG	R	W	+
cox3_17226_110	503	P1	G	T	GCT	GTT	A	V	-
cox3_17226_13	86	P1	C	A	CCA	CTA	P	L	-
cox3_17226_133	607	P0	A	C	CCC	TCC	P	S	-
cox3_17226_14	91	P0	T	C	CCA	TCA	P	S	-
cox3_17226_143	642	P2	C	T	ACC	ACT	T	T	-
cox3_17226_145	653	P1	G	A	GCA	GTA	A	V	-
cox3_17226_61	307	P0	T	T	CTC	TTC	L	F	-
cox3_17226_77	377	P1	C	T	CCT	CTT	P	L	-
cox3_17226_84	407	P1	C	A	CCA	CTA	P	L	-
cox3_17226_87	441	P2	T	C	ATC	ATT	I	I	-
cox3_17226_94	457	P0	C	C	CCT	TCT	P	S	-
mat-r_315812_4527	86	P1	C	C	CCC	CTC	P	L	-
mat-r_315812_4562	192	P2	G	T	CGC	CGT	R	R	-
mat-r_315812_4592	315	P2	C	G	TCC	TCT	S	S	-
mat-r_315812_4611	380	P1	G	C	GCC	GTC	A	V	-
mat-r_315812_4617	399	P2	A	C	TAC	TAT	Y	Y	-
mat-r_315812_4629	451	P0	T	C	CCT	TCT	P	S	-
mat-r_315812_4653	564	P2	T	A	CTC	CTT	L	L	-
mat-r_315812_4663	611	P1	T	C	TCC	TTC	S	F	-
mat-r_315812_4666	620	P1	T	G	TCG	TTG	S	L	-
mat-r_315812_4683	650	P1	C	C	CCC	CTC	P	L	-
mat-r_315812_4697	695	P1	T	A	TCA	TTA	S	L	-
mat-r_315812_4703	708	P2	C	G	GCC	GCT	A	A	-
mat-r_315812_4726	762	P2	C	G	GCC	GCT	A	A	-
mat-r_315812_4731	776	P1	C	G	CCG	CTG	P	L	-
mat-r_315812_4733	783	P2	C	G	GCC	GCT	A	A	-
mat-r_315812_4739	832	P0	C	T	CTT	TTT	L	F	-
mat-r_315812_4765	948	P2	C	T	TCC	TCT	S	S	-
mat-r_315812_4773	991	P0	A	T	CTA	TTA	L	L	-
mat-r_315812_4779	1021	P0	T	T	CTC	TTC	L	F	-
mat-r_315812_4799	1086	P2	C	G	TCC	TCT	S	S	-
mat-r_315812_4803	1100	P1	A	C	ACC	ATC	T	I	-
mat-r_315812_4805	1106	P1	G	T	GCT	GTT	A	V	-
mat-r_315812_4810	1129	P0	C	T	CTC	TTC	L	F	-
mat-r_315812_4827	1179	P2	T	T	TTC	TTT	F	F	-
mat-r_315812_4849	1250	P1	G	C	GCC	GTC	A	V	-
mat-r_315812_4867	1338	P2	A	G	GAC	GAT	D	D	-
mat-r_315812_4888	1433	P1	T	A	TCA	TTA	S	L	-
mat-r_315812_4900	1485	P2	G	G	GGC	GGT	G	G	-
mat-r_315812_4949	1691	P1	C	A	CCA	CTA	P	L	-
mat-r_315812_4953	1703	P1	G	C	GCC	GTC	A	V	-
mat-r_315812_5007	1871	P1	T	T	TCT	TTT	S	F	-
mat-r_315812_5031	1969	P0	G	T	CTT	TTT	L	F	-
nad3_175402_2201	155	P1	C	G	CCG	CTG	P	L	+
nad3_175402_2202	172	P0	T	C	CCA	TCA	P	S	+
nad3_175402_2203	173	P1	C	A	CCA	CTA	P	L	+
nad3_175402_2204	190	P0	T	C	CCA	TCA	P	S	+
nad3_175402_2205	191	P1	C	A	CCA	CTA	P	L	+
nad3_175402_2206	257	P1	T	C	TCC	TTC	S	F	+
nad3_175402_2207	296	P1	C	G	CCG	CTG	P	L	+
nad3_175402_2208	301	P0	T	C	CCT	TCT	P	S	+
nad3_175402_2209	319	P0	C	C	CCT	TCT	P	S	+
nad3_175402_2210	320	P1	C	T	CCT	CTT	P	L	+
nad3_175402_2211	358	P0	A	C	CCT	TCT	P	S	+
nad3_175402_2212	362	P1	C	T	CCT	CTT	P	L	+
nad3_175402_2213	386	P1	T	T	TCT	TTT	S	F	+
nad3_175402_2214	455	P1	T	G	TCG	TTG	S	L	+
nad3_175402_2215	460	P0	T	G	CGG	TGG	R	W	+
nad3_175402_2218	27	P2	A	A	TAC	TAT	Y	Y	-
nad3_175402_2220	32	P1	G	G	GCG	GTG	A	V	-
nad3_175402_2242	164	P1	T	T	TCT	TTT	S	F	-
nad3_175402_2250	209	P1	T	G	TCG	TTG	S	L	-
nad3_175402_2258	237	P2	A	G	TAC	TAT	Y	Y	-
nad3_175402_2260	253	P0	T	C	CCC	TCC	P	S	-
nad3_175402_2282	376	P0	T	T	CTG	TTG	L	L	-
nad4L_298829_4080	2	P1	A	G	ACG	ATG	T	M	+
nad4L_298829_4081	8	P1	C	T	CCT	CTT	P	L	+
nad4L_298829_4082	41	P1	T	T	TCT	TTT	S	F	+
nad4L_298829_4083	55	P0	T	G	CGG	TGG	R	W	+
nad4L_298829_4084	95	P1	T	A	TCA	TTA	S	L	+
nad4L_298829_4085	100	P0	G	C	CCA	TCA	P	S	+
nad4L_298829_4086	110	P1	T	A	TCA	TTA	S	L	+
nad4L_298829_4087	179	P1	T	A	TCA	TTA	S	L	+
nad4L_298829_4088	188	P1	T	A	TCA	TTA	S	L	+
nad4L_298829_4089	197	P1	C	A	CCA	CTA	P	L	+
nad4L_298829_4097	64	P0	C	T	CTC	TTC	L	F	-
nad4_0_7704	44	P1	C	T	CCT	CTT	P	L	+
nad4_0_7705	74	P1	A	T	ACT	ATT	T	I	+
nad4_0_7706	154	P0	T	C	CCC	TCC	P	S	+
nad4_0_7707	164	P1	C	T	CCT	CTT	P	L	+
nad4_0_7708	166	P0	T	G	CGG	TGG	R	W	+
nad4_0_7709	197	P1	T	T	TCT	TTT	S	F	+
nad4_0_7710	317	P1	T	A	TCA	TTA	S	L	+
nad4_0_7711	362	P1	A	A	ACA	ATA	T	I	+
nad4_0_7712	376	P0	T	G	CGT	TGT	R	C	+
nad4_0_7713	401	P1	T	C	TCC	TTC	S	F	+
nad4_0_7714	416	P1	C	T	CCT	CTT	P	L	+
nad4_0_7715	433	P0	T	T	CTT	TTT	L	F	+
nad4_0_7716	437	P1	T	C	TCC	TTC	S	F	+
nad4_0_7717	449	P1	C	A	CCA	CTA	P	L	+
nad4_0_7718	977	P1	C	G	CCG	CTG	P	L	+
nad4_0_7719	1373	P1	T	C	TCC	TTC	S	F	+
nad4_0_7720	1405	P0	T	G	CGG	TGG	R	W	+
nad4_0_7721	1417	P0	T	A	CAC	TAC	H	Y	+
nad4_0_7722	1432	P0	C	C	CCG	TCG	P	S	+
nad4_0_7723	1433	P1	C	G	CCG	CTG	P	L	+
nad4_0_7726	24	P2	G	T	TGC	TGT	C	C	-
nad4_0_7811	506	P1	G	A	GCA	GTA	A	V	-
nad4_0_7820	553	P0	G	T	CTA	TTA	L	L	-
nad4_0_7824	577	P0	T	T	CTC	TTC	L	F	-
nad4_0_7827	584	P1	A	A	ACA	ATA	T	I	-
nad4_0_7852	686	P1	C	T	CCT	CTT	P	L	-
nad4_0_7865	737	P1	A	G	ACG	ATG	T	M	-
nad4_0_7875	786	P2	A	G	TAC	TAT	Y	Y	-
nad4_0_7883	824	P1	G	G	GCG	GTG	A	V	-
nad4_0_7921	1021	P0	T	A	CAT	TAT	H	Y	-
nad4_0_7940	1124	P1	C	G	CCG	CTG	P	L	-
nad4_0_7967	1253	P1	G	A	GCA	GTA	A	V	-
nad4_0_8005	1461	P2	A	T	AAC	AAT	N	N	-
nad5_0_7302	33	P2	T	G	CTC	CTT	L	L	-
nad5_0_7307	57	P2	T	G	TTC	TTT	F	F	-
nad5_0_7308	61	P0	A	G	CGT	TGT	R	C	-
nad5_0_7327	152	P1	G	A	GCA	GTA	A	V	-
nad5_0_7328	154	P0	A	T	CTG	TTG	L	L	-
nad5_0_7389	500	P1	G	T	GCT	GTT	A	V	-
nad5_0_7422	715	P0	G	A	CAT	TAT	H	Y	-
nad5_0_7482	981	P2	G	A	GGC	GGT	G	G	-
nad5_0_7503	1073	P1	G	C	GCC	GTC	A	V	-
nad5_0_7555	1312	P0	A	T	CTA	TTA	L	L	-
nad5_0_7580	1414	P0	T	T	CTC	TTC	L	F	-
nad5_0_7587	1469	P1	A	C	ACC	ATC	T	I	-
nad5_0_7626	1621	P0	T	A	CAA	TAA	Q	*	-
nad5_0_7646	1713	P2	A	T	GAC	GAT	D	D	-
nad5_0_7670	1822	P0	A	G	CGA	TGA	R	*	-
nad5_0_7680	1875	P2	C	T	GCC	GCT	A	A	-
nad5_0_7700	1980	P2	G	A	AGC	AGT	S	S	-
nad6_59519_1136	612	P2	T	T	ATC	ATT	I	I	+
nad6_59519_1137	606	P2	T	T	ATC	ATT	I	I	+
nad6_59519_1138	569	P1	T	T	TCT	TTT	S	F	+
nad6_59519_1139	567	P2	A	T	GAC	GAT	D	D	+
nad6_59519_1140	562	P0	C	T	CTG	TTG	L	L	+
nad6_59519_1141	476	P1	T	A	TCA	TTA	S	L	+
nad6_59519_1142	474	P2	T	T	ATC	ATT	I	I	+
nad6_59519_1143	446	P1	T	C	TCC	TTC	S	F	+
nad6_59519_1144	191	P1	T	A	TCA	TTA	S	L	+
nad6_59519_1145	169	P0	T	A	CAT	TAT	H	Y	+
nad6_59519_1146	161	P1	C	A	CCA	CTA	P	L	+
nad6_59519_1147	159	P2	C	C	TCC	TCT	S	S	+
nad6_59519_1148	158	P1	T	C	TCC	TTC	S	F	+
nad6_59519_1149	146	P1	T	C	TCC	TTC	S	F	+
nad6_59519_1150	89	P1	C	C	CCC	CTC	P	L	+
nad6_59519_1151	88	P0	T	C	CCC	TCC	P	S	+
nad6_59519_1152	26	P1	C	T	CCT	CTT	P	L	+
nad6_59519_1153	25	P0	C	C	CCT	TCT	P	S	+
nad6_59519_1163	67	P0	T	C	CCG	TCG	P	S	-
nad6_59519_1205	327	P2	C	A	ACC	ACT	T	T	-
nad6_59519_1227	423	P2	G	A	GGC	GGT	G	G	-
nad6_59519_1254	600	P2	A	C	GAC	GAT	D	D	-
nad7_0_8010	1126	P0	C	A	CAG	TAG	Q	*	+
nad7_0_8011	1112	P1	C	A	CCA	CTA	P	L	+
nad7_0_8012	1105	P0	T	T	CTA	TTA	L	L	+
nad7_0_8013	1090	P0	T	A	CAC	TAC	H	Y	+
nad7_0_8014	975	P2	T	C	CTC	CTT	L	L	+
nad7_0_8015	928	P0	T	A	CAA	TAA	Q	*	+
nad7_0_8016	838	P0	C	T	CTA	TTA	L	L	+
nad7_0_8017	771	P2	T	G	ATC	ATT	I	I	+
nad7_0_8018	741	P2	T	T	ATC	ATT	I	I	+
nad7_0_8019	736	P0	T	G	CGG	TGG	R	W	+
nad7_0_8020	726	P2	T	A	TTC	TTT	F	F	+
nad7_0_8021	700	P0	T	G	CGC	TGC	R	C	+
nad7_0_8022	681	P2	T	C	GTC	GTT	V	V	+
nad7_0_8023	580	P0	T	A	CAA	TAA	Q	*	+
nad7_0_8024	535	P0	T	C	CCA	TCA	P	S	+
nad7_0_8025	448	P0	C	G	CGG	TGG	R	W	+
nad7_0_8026	385	P0	T	A	CAA	TAA	Q	*	+
nad7_0_8027	355	P0	T	A	CAA	TAA	Q	*	+
nad7_0_8028	346	P0	T	A	CAC	TAC	H	Y	+
nad7_0_8029	337	P0	T	A	CAA	TAA	Q	*	+
nad7_0_8030	317	P1	T	T	TCT	TTT	S	F	+
nad7_0_8031	253	P0	T	A	CAG	TAG	Q	*	+
nad7_0_8032	246	P2	T	A	CTC	CTT	L	L	+
nad7_0_8033	226	P0	A	G	CGA	TGA	R	*	+
nad7_0_8034	211	P0	T	A	CAG	TAG	Q	*	+
nad7_0_8035	137	P1	T	A	TCA	TTA	S	L	+
nad7_0_8036	99	P2	A	G	AAC	AAT	N	N	+
nad7_0_8037	83	P1	T	A	TCA	TTA	S	L	+
nad7_0_8038	77	P1	T	A	TCA	TTA	S	L	+
nad7_0_8039	45	P2	C	G	TCC	TCT	S	S	+
nad7_0_8040	44	P1	T	C	TCC	TTC	S	F	+
nad7_0_8041	38	P1	T	G	TCG	TTG	S	L	+
nad7_0_8052	55	P0	A	A	CAT	TAT	H	Y	-
nad7_0_8082	234	P2	C	A	CCC	CCT	P	P	-
nad7_0_8091	286	P0	C	A	CAT	TAT	H	Y	-
nad7_0_8149	596	P1	T	T	TCT	TTT	S	F	-
nad7_0_8150	603	P2	A	A	AAC	AAT	N	N	-
nad7_0_8221	979	P0	T	T	CTA	TTA	L	L	-
nad7_0_8229	1003	P0	C	T	CTA	TTA	L	L	-
nad7_0_8230	1022	P1	T	T	TCT	TTT	S	F	-
nad7_0_8238	1056	P2	C	G	ACC	ACT	T	T	-
nad7_0_8243	1084	P0	G	C	CCC	TCC	P	S	-
nad7_0_8247	1098	P2	A	T	GAC	GAT	D	D	-
nad9_361793_6687	92	P1	T	T	TCT	TTT	S	F	+
nad9_361793_6688	113	P1	C	A	CCA	CTA	P	L	+
nad9_361793_6689	167	P1	T	G	TCG	TTG	S	L	+
nad9_361793_6690	190	P0	T	A	CAT	TAT	H	Y	+
nad9_361793_6691	223	P0	C	A	CAT	TAT	H	Y	+
nad9_361793_6692	298	P0	T	C	CCG	TCG	P	S	+
nad9_361793_6693	311	P1	C	A	CCA	CTA	P	L	+
nad9_361793_6694	328	P0	C	G	CGG	TGG	R	W	+
nad9_361793_6695	356	P1	T	T	TCT	TTT	S	F	+
nad9_361793_6696	368	P1	T	C	TCC	TTC	S	F	+
nad9_361793_6697	398	P1	T	A	TCA	TTA	S	L	+
nad9_361793_6698	9	P2	A	C	AAC	AAT	N	N	-
nad9_361793_6707	58	P0	A	A	CAT	TAT	H	Y	-
nad9_361793_6717	119	P1	C	A	CCA	CTA	P	L	-
nad9_361793_6720	142	P0	G	A	CAT	TAT	H	Y	-
nad9_361793_6723	152	P1	A	A	ACA	ATA	T	I	-
nad9_361793_6743	269	P1	A	A	ACA	ATA	T	I	-
nad9_361793_6777	445	P0	T	T	CTG	TTG	L	L	-
nad9_361793_6795	548	P1	C	T	CCT	CTT	P	L	-
orf152a_19713_377	263	P1	T	T	TCT	TTT	S	F	-
orf152a_19713_409	383	P1	T	A	TCA	TTA	S	L	-
orf152a_19713_419	413	P1	C	T	CCT	CTT	P	L	-
orf152b_220216_2958	16	P0	C	A	CAA	TAA	Q	*	-
orf152b_220216_2972	73	P0	T	C	CCC	TCC	P	S	-
orf152b_220216_3007	212	P1	C	T	CCT	CTT	P	L	-
orf152b_220216_3033	319	P0	A	T	CTA	TTA	L	L	-
orf152b_220216_3036	327	P2	A	T	AAC	AAT	N	N	-
orf152b_220216_3062	397	P0	A	A	CAA	TAA	Q	*	-
orf152b_220216_3069	438	P2	A	G	AAC	AAT	N	N	-
orf153_236160_3398	58	P0	G	C	CCG	TCG	P	S	-
orf153_236160_3402	88	P0	T	A	CAG	TAG	Q	*	-
orf153_236160_3406	123	P2	C	A	ACC	ACT	T	T	-
orf153_236160_3472	334	P0	G	C	CCA	TCA	P	S	-
orf153_236160_3475	341	P1	C	T	CCT	CTT	P	L	-
orf153_236160_3484	385	P0	G	C	CCA	TCA	P	S	-
orf153_236160_3485	386	P1	C	A	CCA	CTA	P	L	-
orf160_402228_7267	316	P0	C	C	CCA	TCA	P	S	-
orf161_215061_2867	88	P0	C	G	CGG	TGG	R	W	-
orf161_215061_2868	91	P0	G	T	CTA	TTA	L	L	-
orf161_215061_2930	393	P2	A	C	AAC	AAT	N	N	-
orf162_383761_6967	172	P0	C	C	CCC	TCC	P	S	-
orf162_383761_6999	328	P0	C	C	CCT	TCT	P	S	-
orf162_383761_7022	389	P1	A	G	ACG	ATG	T	M	-
orf165_337077_5589	58	P0	A	T	CTC	TTC	L	F	-
orf165_337077_5601	95	P1	A	T	ACT	ATT	T	I	-
orf165_337077_5623	164	P1	A	A	ACA	ATA	T	I	-
orf165_337077_5624	167	P1	A	T	ACT	ATT	T	I	-
orf165_337077_5656	296	P1	A	C	ACC	ATC	T	I	-
orf165_337077_5660	301	P0	C	A	CAC	TAC	H	Y	-
orf165_337077_5703	444	P2	T	T	CTC	CTT	L	L	-
orf173_367178_6815	123	P2	T	A	ATC	ATT	I	I	-
orf173_367178_6841	211	P0	A	A	CAC	TAC	H	Y	-
orf173_367178_6861	262	P0	G	G	CGC	TGC	R	C	-
orf173_367178_6863	269	P1	G	T	GCT	GTT	A	V	-
orf173_367178_6879	325	P0	A	G	CGA	TGA	R	*	-
orf173_367178_6887	371	P1	C	G	CCG	CTG	P	L	-
orf173_367178_6917	466	P0	A	G	CGG	TGG	R	W	-
orf173_367178_6918	473	P1	G	A	GCA	GTA	A	V	-
orf176_254753_3928	247	P0	T	G	CGG	TGG	R	W	-
orf176_254753_3986	515	P1	G	C	GCC	GTC	A	V	-
orf181_55880_1084	331	P0	T	G	CGG	TGG	R	W	-
orf181_55880_1112	443	P1	A	A	ACA	ATA	T	I	-
orf181_55880_1121	482	P1	T	A	TCA	TTA	S	L	-
orf181_55880_1122	484	P0	A	A	CAA	TAA	Q	*	-
orf183_61367_1462	179	P1	C	A	CCA	CTA	P	L	-
orf187_222023_3081	12	P2	T	C	ATC	ATT	I	I	-
orf187_222023_3103	117	P2	G	T	TGC	TGT	C	C	-
orf187_222023_3111	161	P1	G	A	GCA	GTA	A	V	-
orf187_222023_3151	335	P1	G	C	GCC	GTC	A	V	-
orf187_222023_3152	336	P2	C	G	GCC	GCT	A	A	-
orf187_222023_3199	535	P0	G	T	CTA	TTA	L	L	-
orf187_222023_3205	561	P2	T	T	CTC	CTT	L	L	-
orf194_168384_1959	18	P2	C	T	CCC	CCT	P	P	-
orf194_168384_2020	214	P0	G	C	CCC	TCC	P	S	-
orf194_168384_2032	271	P0	G	T	CTG	TTG	L	L	-
orf194_168384_2033	278	P1	A	G	ACG	ATG	T	M	-
orf194_168384_2038	295	P0	T	C	CCC	TCC	P	S	-
orf194_168384_2066	413	P1	C	T	CCT	CTT	P	L	-
orf194_168384_2086	512	P1	G	T	GCT	GTT	A	V	-
orf224_181352_2376	55	P0	T	T	CTC	TTC	L	F	-
orf224_181352_2407	242	P1	G	T	GCT	GTT	A	V	-
orf224_181352_2411	254	P1	A	T	ACT	ATT	T	I	-
orf224_181352_2415	270	P2	T	T	TTC	TTT	F	F	-
orf224_181352_2421	314	P1	G	T	GCT	GTT	A	V	-
orf224_181352_2429	335	P1	C	A	CCA	CTA	P	L	-
orf224_181352_2441	374	P1	G	T	GCT	GTT	A	V	-
orf224_181352_2455	413	P1	T	T	TCT	TTT	S	F	-
orf224_181352_2502	573	P2	G	C	AGC	AGT	S	S	-
orf241_299804_4139	84	P2	A	T	TAC	TAT	Y	Y	-
orf241_299804_4147	146	P1	G	A	GCA	GTA	A	V	-
orf241_299804_4150	155	P1	G	G	GCG	GTG	A	V	-
orf241_299804_4171	274	P0	G	T	CTT	TTT	L	F	-
orf241_299804_4218	516	P2	C	T	GCC	GCT	A	A	-
orf241_299804_4246	654	P2	T	G	ATC	ATT	I	I	-
orf241_299804_4262	713	P1	C	A	CCA	CTA	P	L	-
orf258_49359_789	72	P2	A	C	AAC	AAT	N	N	-
orf258_49359_851	379	P0	A	T	CTC	TTC	L	F	-
orf258_49359_919	720	P2	T	A	CTC	CTT	L	L	-
orf25_18402_178	419	P1	A	T	ACT	ATT	T	I	+
orf25_18402_179	398	P1	T	A	TCA	TTA	S	L	+
orf25_18402_180	251	P1	C	G	CCG	CTG	P	L	+
orf25_18402_181	121	P0	T	G	CGT	TGT	R	C	+
orf25_18402_182	92	P1	T	A	TCA	TTA	S	L	+
orf25_18402_183	79	P0	T	C	CCG	TCG	P	S	+
orf25_18402_184	74	P1	T	A	TCA	TTA	S	L	+
orf25_18402_185	62	P1	T	T	TCT	TTT	S	F	+
orf25_18402_186	59	P1	C	A	CCA	CTA	P	L	+
orf25_18402_194	80	P1	C	G	CCG	CTG	P	L	-
orf25_18402_197	119	P1	G	T	GCT	GTT	A	V	-
orf25_18402_217	236	P1	C	T	CCT	CTT	P	L	-
orf25_18402_221	261	P2	C	A	TCC	TCT	S	S	-
orf25_18402_281	532	P0	T	G	CGA	TGA	R	*	-
orf25_18402_293	580	P0	C	T	CTA	TTA	L	L	-
orf284_337520_5745	217	P0	T	T	CTA	TTA	L	L	-
orf284_337520_5782	345	P2	A	T	AAC	AAT	N	N	-
orf284_337520_5792	390	P2	T	A	TTC	TTT	F	F	-
orf284_337520_5833	553	P0	C	T	CTT	TTT	L	F	-
orf284_337520_5855	640	P0	G	G	CGG	TGG	R	W	-
orf284_337520_5897	835	P0	T	G	CGA	TGA	R	*	-
orf288_141168_1745	92	P1	G	A	GCA	GTA	A	V	-
orf288_141168_1803	318	P2	C	T	TCC	TCT	S	S	-
orf288_141168_1826	389	P1	C	C	CCC	CTC	P	L	-
orf288_141168_1850	455	P1	C	C	CCC	CTC	P	L	-
orf288_141168_1886	598	P0	G	A	CAA	TAA	Q	*	-
orf288_141168_1887	605	P1	T	C	TCC	TTC	S	F	-
orf288_141168_1902	674	P1	C	A	CCA	CTA	P	L	-
orf288_141168_1905	701	P1	G	G	GCG	GTG	A	V	-
orf288_141168_1946	839	P1	G	G	GCG	GTG	A	V	-
orf490_47683_556	334	P0	G	C	CCA	TCA	P	S	-
orf490_47683_563	391	P0	A	T	CTC	TTC	L	F	-
orf490_47683_580	467	P1	C	G	CCG	CTG	P	L	-
orf490_47683_595	554	P1	G	T	GCT	GTT	A	V	-
orf490_47683_601	586	P0	A	T	CTT	TTT	L	F	-
orf490_47683_619	718	P0	A	G	CGT	TGT	R	C	-
orf490_47683_678	1010	P1	A	T	ACT	ATT	T	I	-
orf490_47683_692	1082	P1	G	A	GCA	GTA	A	V	-
orf490_47683_698	1126	P0	G	A	CAG	TAG	Q	*	-
orf490_47683_707	1169	P1	G	C	GCC	GTC	A	V	-
orf490_47683_712	1187	P1	G	A	GCA	GTA	A	V	-
orf490_47683_723	1234	P0	T	A	CAG	TAG	Q	*	-
orf490_47683_740	1299	P2	T	T	GTC	GTT	V	V	-
orf490_47683_748	1335	P2	A	C	TAC	TAT	Y	Y	-
orf490_47683_755	1369	P0	G	T	CTG	TTG	L	L	-
orf490_47683_769	1430	P1	C	T	CCT	CTT	P	L	-
orfB_53424_1001	363	P2	T	T	CTC	CTT	L	L	-
orfB_53424_1022	451	P0	G	A	CAA	TAA	Q	*	-
orfB_53424_931	58	P0	C	T	CTC	TTC	L	F	+
orfB_53424_932	123	P2	T	A	CTC	CTT	L	L	+
orfB_53424_933	200	P1	T	G	TCG	TTG	S	L	+
orfB_53424_934	443	P1	C	A	CCA	CTA	P	L	+
orfB_53424_966	166	P0	C	G	CGT	TGT	R	C	-
orfB_53424_967	171	P2	T	A	TTC	TTT	F	F	-
orfB_53424_997	338	P1	T	A	TCA	TTA	S	L	-
orfX_78306_1539	700	P0	C	T	CTT	TTT	L	F	+
orfX_78306_1540	694	P0	C	C	CCT	TCT	P	S	+
orfX_78306_1541	687	P2	T	G	ATC	ATT	I	I	+
orfX_78306_1542	637	P0	T	C	CCG	TCG	P	S	+
orfX_78306_1543	581	P1	C	A	CCA	CTA	P	L	+
orfX_78306_1544	575	P1	C	A	CCA	CTA	P	L	+
orfX_78306_1545	532	P0	T	C	CCA	TCA	P	S	+
orfX_78306_1546	468	P2	T	A	CTC	CTT	L	L	+
orfX_78306_1547	464	P1	T	G	TCG	TTG	S	L	+
orfX_78306_1548	434	P1	C	A	CCA	CTA	P	L	+
orfX_78306_1549	406	P0	C	G	CGG	TGG	R	W	+
orfX_78306_1550	403	P0	T	C	CCC	TCC	P	S	+
orfX_78306_1551	401	P1	C	T	CCT	CTT	P	L	+
orfX_78306_1552	373	P0	T	G	CGC	TGC	R	C	+
orfX_78306_1553	371	P1	T	T	TCT	TTT	S	F	+
orfX_78306_1554	358	P0	C	A	CAT	TAT	H	Y	+
orfX_78306_1555	355	P0	C	T	CTC	TTC	L	F	+
orfX_78306_1556	308	P1	T	G	TCG	TTG	S	L	+
orfX_78306_1557	289	P0	T	A	CAT	TAT	H	Y	+
orfX_78306_1558	251	P1	T	A	TCA	TTA	S	L	+
orfX_78306_1559	229	P0	C	C	CCG	TCG	P	S	+
orfX_78306_1560	227	P1	C	C	CCC	CTC	P	L	+
orfX_78306_1561	215	P1	T	A	TCA	TTA	S	L	+
orfX_78306_1562	205	P0	T	G	CGT	TGT	R	C	+
orfX_78306_1563	158	P1	C	A	CCA	CTA	P	L	+
orfX_78306_1564	155	P1	T	T	TCT	TTT	S	F	+
orfX_78306_1565	149	P1	T	A	TCA	TTA	S	L	+
orfX_78306_1566	127	P0	G	G	CGT	TGT	R	C	+
orfX_78306_1567	102	P2	T	G	ATC	ATT	I	I	+
orfX_78306_1568	91	P0	T	G	CGG	TGG	R	W	+
orfX_78306_1569	86	P1	T	C	TCC	TTC	S	F	+
orfX_78306_1570	64	P0	T	T	CTA	TTA	L	L	+
orfX_78306_1571	53	P1	C	G	CCG	CTG	P	L	+
orfX_78306_1572	4	P0	G	C	CCG	TCG	P	S	-
orfX_78306_1590	132	P2	A	T	TAC	TAT	Y	Y	-
orfX_78306_1636	345	P2	A	A	TAC	TAT	Y	Y	-
orfX_78306_1686	603	P2	C	T	ACC	ACT	T	T	-
orfX_78306_1722	770	P1	A	G	ACG	ATG	T	M	-
pseudo-rpl16_174147_2101	48	P2	T	T	CTC	CTT	L	L	+
pseudo-rpl16_174147_2102	93	P2	G	G	TGC	TGT	C	C	+
pseudo-rpl16_174147_2103	225	P2	G	A	GGC	GGT	G	G	+
pseudo-rpl16_174147_2104	227	P1	A	C	ACC	ATC	T	I	+
pseudo-rpl16_174147_2105	228	P2	C	A	ACC	ACT	T	T	+
pseudo-rpl16_174147_2106	287	P1	A	A	ACA	ATA	T	I	+
pseudo-rpl16_174147_2107	355	P0	T	T	CTC	TTC	L	F	+
pseudo-rpl16_174147_2108	444	P2	C	A	TCC	TCT	S	S	+
pseudo-rpl16_174147_2109	458	P1	C	A	CCA	CTA	P	L	+
pseudo-rpl16_174147_2110	524	P1	C	A	CCA	CTA	P	L	+
pseudo-rpl16_174147_2111	530	P1	T	G	TCG	TTG	S	L	+
pseudo-rpl16_174147_2139	200	P1	A	A	ACA	ATA	T	I	-
pseudo-rpl16_174147_2140	202	P0	A	A	CAA	TAA	Q	*	-
pseudo-rpl16_174147_2142	242	P1	G	T	GCT	GTT	A	V	-
pseudo-rpl16_174147_2145	254	P1	T	A	TCA	TTA	S	L	-
pseudo-rpl16_174147_2161	319	P0	A	A	CAA	TAA	Q	*	-
pseudo-rpl16_174147_2192	512	P1	G	G	GCG	GTG	A	V	-
pseudo-rpl16_174147_2198	537	P2	C	A	ACC	ACT	T	T	-
pseudo-rps11_250099_3774	354	P2	T	C	TTC	TTT	F	F	+
pseudo-rps11_250099_3775	82	P0	A	A	CAG	TAG	Q	*	+
pseudo-rps11_250099_3776	78	P2	T	G	TTC	TTT	F	F	+
pseudo-rps11_250099_3777	6	P2	C	C	CCC	CCT	P	P	+
pseudo-rps11_250099_3801	139	P0	C	A	CAT	TAT	H	Y	-
pseudo-rps11_250099_3817	245	P1	T	T	TCT	TTT	S	F	-
pseudo-rps11_250099_3839	375	P2	T	T	ATC	ATT	I	I	-
pseudo-rps11_250099_3870	488	P1	C	G	CCG	CTG	P	L	-
pseudo-rps14_342621_6241	99	P2	C	G	TCC	TCT	S	S	-
pseudo-rps14_342621_6245	121	P0	C	A	CAA	TAA	Q	*	-
pseudo-rps14_342621_6258	183	P2	C	T	CCC	CCT	P	P	-
pseudo-rps14_342621_6262	202	P0	T	T	CTT	TTT	L	F	-
rpl2_0_8742	1250	P1	C	C	CCC	CTC	P	L	+
rpl2_0_8850	437	P1	C	C	CCC	CTC	P	L	-
rpl2_0_8869	536	P1	G	A	GCA	GTA	A	V	-
rpl2_0_8870	538	P0	A	A	CAT	TAT	H	Y	-
rpl2_0_8871	546	P2	T	A	ATC	ATT	I	I	-
rpl2_0_8879	586	P0	G	A	CAA	TAA	Q	*	-
rpl2_0_8887	634	P0	G	T	CTG	TTG	L	L	-
rpl2_0_8935	815	P1	G	G	GCG	GTG	A	V	-
rpl2_0_8940	835	P0	A	C	CCT	TCT	P	S	-
rpl2_0_9048	1311	P2	G	T	AGC	AGT	S	S	-
rpl2_0_9058	1349	P1	A	G	ACG	ATG	T	M	-
rpl5_342899_6275	64	P0	T	A	CAC	TAC	H	Y	+
rpl5_342899_6278	10	P0	A	T	CTC	TTC	L	F	-
rpl5_342899_6309	193	P0	A	A	CAA	TAA	Q	*	-
rpl5_342899_6313	215	P1	G	A	GCA	GTA	A	V	-
rpl5_342899_6327	284	P1	G	A	GCA	GTA	A	V	-
rpl5_342899_6330	294	P2	G	G	AGC	AGT	S	S	-
rpl5_342899_6362	460	P0	G	A	CAT	TAT	H	Y	-
rps12_175914_2317	116	P1	A	G	ACG	ATG	T	M	-
rps13_242491_3502	287	P1	T	G	TCG	TTG	S	L	+
rps13_242491_3503	256	P0	T	G	CGT	TGT	R	C	+
rps13_242491_3504	100	P0	T	G	CGT	TGT	R	C	+
rps13_242491_3505	56	P1	T	A	TCA	TTA	S	L	+
rps13_242491_3506	26	P1	T	A	TCA	TTA	S	L	+
rps13_242491_3507	14	P1	T	A	TCA	TTA	S	L	+
rps13_242491_3508	12	P2	T	T	ATC	ATT	I	I	+
rps13_242491_3509	5	P1	T	A	TCA	TTA	S	L	+
rps13_242491_3515	40	P0	A	A	CAA	TAA	Q	*	-
rps13_242491_3528	126	P2	A	A	AAC	AAT	N	N	-
rps13_242491_3558	308	P1	A	T	ACT	ATT	T	I	-
rps13_242491_3565	333	P2	G	A	CGC	CGT	R	R	-
rps19_297685_4038	76	P0	T	T	CTG	TTG	L	L	+
rps19_297685_4039	116	P1	T	G	TCG	TTG	S	L	+
rps19_297685_4040	126	P2	T	G	TTC	TTT	F	F	+
rps19_297685_4041	138	P2	C	G	TCC	TCT	S	S	+
rps19_297685_4042	163	P0	T	C	CCT	TCT	P	S	+
rps19_297685_4043	164	P1	C	T	CCT	CTT	P	L	+
rps19_297685_4044	4	P0	G	C	CCA	TCA	P	S	-
rps19_297685_4046	7	P0	A	G	CGA	TGA	R	*	-
rps19_297685_4053	84	P2	G	A	AGC	AGT	S	S	-
rps19_297685_4056	107	P1	T	T	TCT	TTT	S	F	-
rps1_321368_5046	377	P1	T	A	TCA	TTA	S	L	+
rps1_321368_5047	236	P1	T	C	TCC	TTC	S	F	+
rps1_321368_5051	22	P0	C	T	CTT	TTT	L	F	-
rps1_321368_5058	55	P0	G	T	CTT	TTT	L	F	-
rps1_321368_5062	68	P1	C	A	CCA	CTA	P	L	-
rps1_321368_5067	83	P1	A	C	ACC	ATC	T	I	-
rps1_321368_5085	202	P0	G	G	CGA	TGA	R	*	-
rps1_321368_5089	212	P1	G	C	GCC	GTC	A	V	-
rps1_321368_5091	237	P2	C	C	TCC	TCT	S	S	-
rps1_321368_5098	262	P0	G	T	CTT	TTT	L	F	-
rps1_321368_5124	414	P2	T	G	TTC	TTT	F	F	-
rps1_321368_5134	470	P1	C	T	CCT	CTT	P	L	-
rps2_184187_2532	802	P0	A	G	CGT	TGT	R	C	+
rps2_184187_2533	776	P1	T	G	TCG	TTG	S	L	+
rps2_184187_2534	769	P0	T	G	CGT	TGT	R	C	+
rps2_184187_2535	745	P0	T	C	CCT	TCT	P	S	+
rps2_184187_2536	674	P1	G	A	GCA	GTA	A	V	+
rps2_184187_2537	479	P1	G	G	GCG	GTG	A	V	+
rps2_184187_2538	425	P1	T	C	TCC	TTC	S	F	+
rps2_184187_2539	404	P1	C	C	CCC	CTC	P	L	+
rps2_184187_2540	203	P1	T	G	TCG	TTG	S	L	+
rps2_184187_2541	11	P1	A	C	ACC	ATC	T	I	+
rps2_184187_2552	50	P1	A	G	ACG	ATG	T	M	-
rps2_184187_2603	276	P2	T	G	CTC	CTT	L	L	-
rps2_184187_2612	312	P2	T	T	GTC	GTT	V	V	-
rps2_184187_2620	357	P2	A	A	GAC	GAT	D	D	-
rps2_184187_2636	429	P2	T	C	TTC	TTT	F	F	-
rps2_184187_2659	605	P1	G	G	GCG	GTG	A	V	-
rps2_184187_2689	733	P0	C	C	CCA	TCA	P	S	-
rps2_184187_2727	923	P1	A	T	ACT	ATT	T	I	-
rps2_184187_2729	927	P2	C	A	TCC	TCT	S	S	-
rps2_184187_2731	936	P2	C	A	ACC	ACT	T	T	-
rps2_184187_2796	1181	P1	T	T	TCT	TTT	S	F	-
rps2_184187_2832	1359	P2	C	A	CCC	CCT	P	P	-
rps3_0_8261	58	P0	T	C	CCA	TCA	P	S	+
rps3_0_8262	64	P0	T	G	CGG	TGG	R	W	+
rps3_0_8263	69	P2	T	A	TTC	TTT	F	F	+
rps3_0_8264	92	P1	T	A	TCA	TTA	S	L	+
rps3_0_8265	502	P0	T	A	CAC	TAC	H	Y	+
rps3_0_8266	643	P0	T	G	CGG	TGG	R	W	+
rps3_0_8267	955	P0	C	A	CAA	TAA	Q	*	+
rps3_0_8268	1543	P0	T	A	CAG	TAG	Q	*	+
rps3_0_8275	40	P0	T	T	CTG	TTG	L	L	-
rps3_0_8281	111	P2	T	T	ATC	ATT	I	I	-
rps3_0_8287	139	P0	C	A	CAC	TAC	H	Y	-
rps3_0_8294	155	P1	C	T	CCT	CTT	P	L	-
rps3_0_8401	628	P0	C	C	CCT	TCT	P	S	-
rps3_0_8426	736	P0	C	A	CAT	TAT	H	Y	-
rps3_0_8450	863	P1	A	T	ACT	ATT	T	I	-
rps3_0_8474	935	P1	T	G	TCG	TTG	S	L	-
rps3_0_8572	1598	P1	C	G	CCG	CTG	P	L	-
rps4_248580_3568	1027	P0	T	G	CGG	TGG	R	W	+
rps4_248580_3569	1022	P1	C	T	CCT	CTT	P	L	+
rps4_248580_3570	1013	P1	C	A	CCA	CTA	P	L	+
rps4_248580_3571	962	P1	T	T	TCT	TTT	S	F	+
rps4_248580_3572	937	P0	T	A	CAT	TAT	H	Y	+
rps4_248580_3573	926	P1	T	G	TCG	TTG	S	L	+
rps4_248580_3574	906	P2	T	G	ATC	ATT	I	I	+
rps4_248580_3575	867	P2	C	G	TCC	TCT	S	S	+
rps4_248580_3576	482	P1	T	A	TCA	TTA	S	L	+
rps4_248580_3577	335	P1	C	G	CCG	CTG	P	L	+
rps4_248580_3578	290	P1	C	G	CCG	CTG	P	L	+
rps4_248580_3579	278	P1	T	G	TCG	TTG	S	L	+
rps4_248580_3580	164	P1	T	A	TCA	TTA	S	L	+
rps4_248580_3581	49	P0	T	G	CGG	TGG	R	W	+
rps4_248580_3582	38	P1	C	A	CCA	CTA	P	L	+
rps4_248580_3585	8	P1	G	A	GCA	GTA	A	V	-
rps4_248580_3598	78	P2	G	C	CGC	CGT	R	R	-
rps4_248580_3611	150	P2	A	A	AAC	AAT	N	N	-
rps4_248580_3629	249	P2	T	C	ATC	ATT	I	I	-
rps4_248580_3656	383	P1	A	T	ACT	ATT	T	I	-
rps4_248580_3663	416	P1	T	T	TCT	TTT	S	F	-
rps4_248580_3665	432	P2	A	G	GAC	GAT	D	D	-
rps4_248580_3676	501	P2	G	A	GGC	GGT	G	G	-
rps4_248580_3683	539	P1	A	A	ACA	ATA	T	I	-
rps4_248580_3718	724	P0	T	A	CAT	TAT	H	Y	-
rps4_248580_3723	782	P1	A	A	ACA	ATA	T	I	-
rps4_248580_3754	975	P2	A	A	AAC	AAT	N	N	-
rps4_248580_3768	1032	P2	G	G	AGC	AGT	S	S	-
rps7_46565_428	332	P1	T	A	TCA	TTA	S	L	+
rps7_46565_429	277	P0	C	T	CTT	TTT	L	F	+
rps7_46565_434	55	P0	T	G	CGC	TGC	R	C	-
rps7_46565_460	204	P2	T	G	GTC	GTT	V	V	-
rps7_46565_496	413	P1	A	C	ACC	ATC	T	I	-
