# Supplementary material for: Correction: genetic algorithm learning as a robust approach to RNA editing site site prediction
Source: BMC Bioinformatics. 2006 Sep 6;7:406. doi: 10.1186/1471-2105-7-406 (PMC1569880; doi:10.1186/1471-2105-7-406)
Supplement: Additional File 5 — REGAL and scripts for GA evolution. The complete set of scripts required for evolving, training and testing the GA and the implementation of the GA as REGAL are provided as a compressed tar archive. [file 1471-2105-7-406-S5.gz]

Archive with 8 entries (7 files):
- regal
- regal/user_guide.pdf
- regal/assess_org_perf.pl
- regal/EditPredictor.pm
- regal/run_evolution.pl
- regal/evolve.pl
- regal/regal.pl
- regal/split_data.pl
