# Supplementary material for: Correction: genetic algorithm learning as a robust approach to RNA editing site site prediction
Source: BMC Bioinformatics. 2006 Sep 6;7:406. doi: 10.1186/1471-2105-7-406 (PMC1569880; doi:10.1186/1471-2105-7-406)
Supplement: Additional File 5 — REGAL and scripts for GA evolution. The complete set of scripts required for evolving, training and testing the GA and the implementation of the GA as REGAL are provided as a compressed tar archive. [file 1471-2105-7-406-S5.gz › regal/assess_org_perf.pl]

#!/usr/local/bin/perl -w
#assess_org_perf.pl -- a script for evaluating multiple organisms across
#cross validation data sets.  Use downstream of run_evolution.pl.
#
#Copyright (C) 2005 Shuba Gopal 
#Department of Biological Sciences
#Rochester Institute of Technology
#Rochester, NY 14623
#Email: sxgsbi@rit.edu
#
#This program is free software; you can redistribute it and/or
#modify it under the terms of the GNU General Public License
#as published by the Free Software Foundation; either version 2
#of the License, or (at your option) any later version.
#
#This program is distributed in the hope that it will be useful,
#but WITHOUT ANY WARRANTY; without even the implied warranty of
#MERCHANTABILITY or FITNESS FOR A PARTICULAR PURPOSE.  See the
#GNU General Public License for more details.
#
#You should have received a copy of the GNU General Public License
#along with this program; if not, write to the Free Software
#Foundation, Inc., 51 Franklin Street, Fifth Floor, Boston, MA  02110-1301, USA.

use strict;
use Getopt::Long;
use Statistics::Descriptive::Discrete;

my ($datadir,$genfile,$outfile);

&GetOptions ( "d=s" => \$datadir,
	      "g=s" => \$genfile,
	      "o=s" => \$outfile
	      );

(($datadir) && ($genfile) && ($outfile)) or
    die "USAGE: assess_org_perf.pl OPTIONS

where OPTIONS are: 

                    -d   DATA directory
                    -g   GENOMEs to test (output from run_evolution.pl
                         cat'ed into one file)
                    -o   OUTPUT file containing summary of results per org.

Runs cross-validation to establish mean accuracy, sensitivity and specificity
based on data files in DATA dir (as many iterations as there are testing files).Tests all genomes listed in GENOME file.

OUTPUT is into directories named crossval1..n where n is the number of data files.
\n";

my ($id,$error,$trfile);
my ($result,$tsfile,$num);
my ($fit,$org,$outdir);
my $counter = 0;
my @files = ();
my %result = ();
my @genomes = ();
my @perf_files = ();
my @output = ();

print STDERR "Reading genomes...";
open(GENOMES, $genfile) or die "Cannot read from genomes file: $!";
while(<GENOMES>)
{
    chomp;
    next if (/^\#/);
    ($num,$fit,$org) = split;
    $counter++;

    $result{$counter}{num} = $num;
    $result{$counter}{fit} = $fit;
    $result{$counter}{org} = $org;
    push(@genomes, "-g $org");
}
close(GENOMES);
print STDERR "done.\n";

print STDERR "Reading files from data directory...";
opendir(DATA, $datadir) or die "Cannot read from data directory: $!";
@files = grep(/^testing/, readdir(DATA));
closedir(DATA);
print STDERR "done.\n";

foreach $tsfile (@files)
{
    print STDERR "Working with $tsfile\n";
    $trfile = $tsfile;
    $trfile =~ s/testing\_(\d+)/training_$1/;
    print STDERR "Initializing...";
    $outdir= "crossval$1";
    $error = `mkdir $outdir`;
    $error = `cp $datadir/$tsfile testing.data`;
    $error = `cp $datadir/$trfile training.data`;
    print STDERR "done.\n";
    print STDERR "Assessing performance...";
    $error = `regal5.pl -s test -out $outdir/acc @genomes`;
    print STDERR "done.\n";

    push(@output, $outdir);
}

my ($dir,$pfile,$dirnum,$filenum);
my ($acc,$sn,$sp,$i,$suborg,$stats);
my ($mean,$sd);
my ($astat);
my %performance = ();
my @iter = ();
my @acc = my @sn = my @sp = my @fit = ();

print STDERR "Analyzing results per organism...";
foreach $dir (@output)
{
    @perf_files = ();

    opendir(OUT, $dir) or die "Cannot read from output dir $dir: $!";
    @perf_files = grep(/^acc/, readdir(OUT));
    closedir(OUT);

    $dirnum = $dir;
    $dirnum =~ s/\D+(\d+)/$1/;
#    print "Working on $dir, $dirnum\n";
#    print "@perf_files\n";

    foreach $pfile (@perf_files)
    {
	$filenum = $pfile;
	$filenum =~ s/\D+(\d+)/$1/;
#	print "Working on $pfile, $filenum\n";

	open(ACC, "$dir/$pfile") or die "Cannot read from result file: $!";
	while(<ACC>)
	{
	    next if (/^\#/);
	    ($acc,$sn,$sp,$fit) = split;
#	    print "$acc\t$sn\t$sp\t$fit\n";
	    push(@{$performance{$filenum}{acc}}, $acc);
	    push(@{$performance{$filenum}{sn}}, $sn);
	    push(@{$performance{$filenum}{sp}}, $sp);
	    push(@{$performance{$filenum}{fit}}, $fit);
	    push(@{$performance{$filenum}{dir}}, $dirnum);
	}
	close(ACC);
    }
    
}
print STDERR "done.\n";

print STDERR "Summarizing performance...";
open(OUT, ">$outfile") or die "Cannot write to output file: $!";

print OUT "#Generated by assess_org_perf.pl $datadir and $genfile\n";

foreach $org (sort keys %performance)
{
    @acc = @sn = @sp = @fit = ();
    $mean = $sd = 0;

    @acc = @{$performance{$org}{acc}};
    @sn = @{$performance{$org}{sn}};
    @sp = @{$performance{$org}{sp}};
    @fit = @{$performance{$org}{fit}};

#    print OUT "Directory order = @{$performance{$org}{dir}}\n";

    if ($#acc > -1) {
	$astat = new Statistics::Descriptive::Discrete;
	$astat->add_data(@acc);
	$mean = sprintf("%0.3f", $astat->mean());
	$sd   = sprintf("%0.2f", $astat->standard_deviation());
	print OUT "#For organism $org\n";
	print OUT "#Acc\tSn\tSp\tFit\n";
	print OUT "$mean\t$sd\t";
    }

    if ($#sn > -1) {
	$astat = new Statistics::Descriptive::Discrete;
	$astat->add_data(@sn);
	$mean = sprintf("%0.3f", $astat->mean());
	$sd   = sprintf("%0.2f", $astat->standard_deviation());
	print OUT "$mean\t$sd\t";
    }
    
    if ($#sp > -1) {
	$astat = new Statistics::Descriptive::Discrete;
	$astat->add_data(@sp);
	$mean = sprintf("%0.3f", $astat->mean());
	$sd   = sprintf("%0.2f", $astat->standard_deviation());
	print OUT "$mean\t$sd\t";
    }

    if ($#fit > -1) {
	$astat = new Statistics::Descriptive::Discrete;
	$astat->add_data(@fit);
	$mean = sprintf("%0.3f", $astat->mean());
	$sd   = sprintf("%0.2f", $astat->standard_deviation());
	print OUT "$mean\t$sd\n";
    }
}
print STDERR "done.\n";
close(OUT);
