# Supplementary material for: Correction: genetic algorithm learning as a robust approach to RNA editing site site prediction
Source: BMC Bioinformatics. 2006 Sep 6;7:406. doi: 10.1186/1471-2105-7-406 (PMC1569880; doi:10.1186/1471-2105-7-406)
Supplement: Additional File 5 — REGAL and scripts for GA evolution. The complete set of scripts required for evolving, training and testing the GA and the implementation of the GA as REGAL are provided as a compressed tar archive. [file 1471-2105-7-406-S5.gz › regal/EditPredictor.pm]

#EditPredictor.pm - a class for predicting C->U editing sites
# Evolution is managed through Algorithm::Evolve,
# organism genomes are represented as strings. The following parameters are
# considered:
#     - aa_transition (using transition states of amino acids)
#     - codon position (position 1 34.9%, position 2 53.5%)
#     - minus one nucleotide (63.1% U, 30.5% C, 4.0% A, 2.4% G)
#     - plus one nucleotide 
# Represent organisms as a set of parameter weights (w1,w2,w3,...,wn). The
# score of any individual editing sites is the sum of all of the individual
# weights times their objective score (s1,s2,s3,...sn) : 
#     Score(site) = w1 * s1 + w2 * s2 + w3 * s3
#
#Copyright (C) 2005 James Thompson and Shuba Gopal
#Department of Biological Sciences
#Rochester Institute of Technology
#Rochester, NY 14623
#Email: sxgsbi@rit.edu
#
#This program is free software; you can redistribute it and/or
#modify it under the terms of the GNU General Public License
#as published by the Free Software Foundation; either version 2
#of the License, or (at your option) any later version.
#
#This program is distributed in the hope that it will be useful,
#but WITHOUT ANY WARRANTY; without even the implied warranty of
#MERCHANTABILITY or FITNESS FOR A PARTICULAR PURPOSE.  See the
#GNU General Public License for more details.
#
#You should have received a copy of the GNU General Public License
#along with this program; if not, write to the Free Software
#Foundation, Inc., 51 Franklin Street, Fifth Floor, Boston, MA  02110-1301, USA.
package EditPredictor9;
use Algorithm::Evolve::Util ':str';
use Statistics::Descriptive::Discrete;
use Bio::Seq;
use Bio::SeqIO;
use Bio::Tools::CodonTable;
use Data::Dumper::Simple;
use Memoize qw/memoize/;
use Storable qw/nstore retrieve/;

our ($seqio,%seq_hash,%genome_structure,%configs,%training_data,%testing_data,%total_data);
my $codon_table = Bio::Tools::CodonTable->new;

# define genome structure for use in decoding (sort keys in decoding)
# { gene name => length }
my @gene_names = qw/ aa_transition minus_one_nuc hydrophobicity codon_transition /;

%genome_structure = (
   'codon_position'   => 16,
   'aa_transition'    => 16,
   'minus_one_nuc'    => 16,
   'plus_one_nuc'     => 16,
   'hydrophobicity'   => 16,
   'codon_transition' => 16,
);

my $genome_length = 96;

%configs = (
   genome_length   => $genome_length,
   alphabet      => [0,1],
   mutation_rate => 0.08,
   crossover_pts => 2,
);

our $INITIALIZED = 0;
sub new {
   my $class  = shift;
   my $genome = shift
       || str_random($configs{genome_length}, $configs{alphabet});

#   print "Length: ", length($genome), " $configs{genome_length} required\n";

   die "Error: Incorrect genome length (" . length($genome). ")\n"
      unless ( length($genome) == $configs{genome_length} );

   my $self = { _genome => $genome };

   $self = bless $self, $class;
   
#   print "Initializing ... ";
   if ( !$INITIALIZED ) {
      $self->_initialize;
      $INITIALIZED = 1;
   }
#   print "done\n";
   # add ref to a hash describing genome structure
   $self->{_genome_structure} = \%genome_structure;
   # add ref to data sets
   $self->{_training_data} = \%training_data;
   $self->{_total_data}    = \%total_data;
   $self->{_testing_data}  = \%testing_data;

   return $self;
}

sub fitness
{
    my $self = shift;
    
#Get the scores for the sites
    $self->score_sites;

    my @tps = ();
    my @tns = ();
    my %data = %{$self->{_training_data}};
    
    my ($total_edits,$total_nonedits) = (0,0);
    my ($edit_score,$unedit_score) = (0,0);

    for my $id ( keys %data ) {
#	print "$id\t$total_data{$id}{score}\n";
	if ( $data{$id}{edit} eq "-" ) { 
	    $total_nonedits++; 
	    if (exists $total_data{$id}{score}) {
		$unedit_score += $total_data{$id}{score};
		push(@tns, $total_data{$id}{score});
	    }
	    else { die "FATAL: No score for $id\n"; }
	}
	elsif ( $data{$id}{edit} eq "+") { 
	    $total_edits++; 
	    $edit_score += $total_data{$id}{score};
	    push(@tps, $total_data{$id}{score});
	}
	else 
	{ die "FATAL: $id had edit status $data{$id}{edit}: not recognized!"}
    }

    my $tp_stats = new Statistics::Descriptive::Discrete;
    my $tn_stats = new Statistics::Descriptive::Discrete;

    $tp_stats->add_data(@tps);
    $tn_stats->add_data(@tns);

    my $mean_tp = $tp_stats->mean();
    my $mean_tn = $tn_stats->mean();
    
    my $sd_tp = $tp_stats->standard_deviation();
    my $sd_tn = $tn_stats->standard_deviation();
    my $avg_sd= sprintf("%0.3f", ($sd_tp+$sd_tn)/2);

    my $fitness = sprintf("%0.3f", ($mean_tp-$mean_tn)/$avg_sd);

#    print "$mean_tp,$mean_tn,", $mean_tp-$mean_tn, " $sd_tp,$sd_tn,$avg_sd,$effect\n";
    
#    print "TP score: $edit_score\tTN score: $unedit_score\n";

#    my $mean_edit = sprintf("%0.2f", $edit_score/$total_edits);
#    my $mean_unedit = sprintf ("%0.2f", $unedit_score/$total_nonedits);

#    print "Mean TP: $mean_edit, Mean TN: $mean_unedit\t";

#    print "$fitness\n";
#    die;
   return $fitness;
}

sub accuracy {
   my $self = shift;
   my $datawanted = shift;

#Get the scores for the sites
   $self->score_sites;
   my %data = ();
   
#Usually want just the testing.data set 
   if (($datawanted) && ($datawanted eq "test"))
   {
       %data = %{$self->{_testing_data}};
   }
#If using the entire set of known edited and unedited sites, set %data
#to the contents of total.data file
   else 
   {
       %data = %{$self->{_total_data}};
   }

   my ($id, $score, $tp, $tn, $min, $max);
   my ($fp, $fn, $acc, $sn,$sp, $inc);
   my ($start, $end, $i,$site,$edit);
   my %perf_stat = ();
   my @sorted = ();
   my @acc = ();
   my @ids = keys %data;

#Sort the sites by their score value
   @sorted = sort { $total_data{$a}{score} <=> $total_data{$b}{score} } 
              keys %data;

#Establish the range of scores: minimum, maximum and reasonable increment
#value to step through scores.
   $min = $total_data{$sorted[0]}{score};
   $max = $total_data{$sorted[$#sorted]}{score};
   $inc = sprintf("%0.0f", ($max - $min) * 0.1);
   
#   print "$max, $min, $inc\n";
   $start = $min - $inc;
   if ($start < 0) { $start = 0 }
   $end = $max + $inc;
   unless ($end) { die "FATAL: Error occurred with $min, $max and $inc!" }
#   print "$start, $end\n";
   
#   print "Requested $datawanted data; will evaluate performance in value range from $start to $end\n";

#Evaluate accuracy from minimum to maximum score values, incrementing by amount
#in $inc.
   THRESHOLD: for ($i=$start; $i<=$end; $i+=$inc)
   {
       $tp = $tn = $fp = $fn = 0;
       $sn = $sp = $acc = 0;
       SCORE: for $site (0..$#ids)
       {
	   $id = $ids[$site];
	   $score = $total_data{$id}{score};
	   $edit = $total_data{$id}{edit};
	
	   if (($score >= $i)    && ($edit eq "+"))  { $tp++ }
	   elsif (($score < $i)  && ($edit eq "-"))  { $tn++ }
	   elsif (($score >= $i) && ($edit eq "-"))  { $fp++ }
	   elsif (($score < $i)  && ($edit eq "+"))  { $fn++ }
       }

       $sp = sprintf("%0.3f", $tn/($tn+$fp));
       $sn = sprintf("%0.3f", $tp/($tp+$fn));
       $acc= sprintf("%0.3f", ($tp+$tn)/($tp+$fn+$tn+$fp));
       
#       print "For $i:\n";
#       print "TP: $tp, TN: $tn, FN: $fn, FP: $fp\n";
#       print "SP: $sp, SN: $sn, ACC: $acc\n";
#       print "================================\n";

       $perf_stat{$acc}{sn} = $sn;
       $perf_stat{$acc}{sp} = $sp;
       $perf_stat{$acc}{score} = $i;
   }

#Identify the highest accuracy level
   @acc = reverse sort { $a <=> $b } keys %perf_stat;
       
#Save maximum accuracy value.
   $max_acc = $acc[0];

#   print "Selected $perf_stat{$max_acc}{score} as threshold\n";
#   print "Selected $max_acc, $perf_stat{$max_acc}{sn}, $perf_stat{$max_acc}{sp}\n";

#Return the maximum accuracy and associated sensitivity and specificity.
   return($max_acc, $perf_stat{$max_acc}{sn}, $perf_stat{$max_acc}{sp});

}

sub score_sites {
   my $self = shift;
   my $genome = $self->genome;

   # obtain weights for all factors
   my %decoded_genes = %{ $self->_decode };
   my %ranked_predictions;


#Score sites based on values from the variables stored in %total_data.
#All sites in the total.data file are scored in this method.  
#Other methods selectively access values for training and testing subsets.
   my %total_data = %{ $self->{_total_data} };

   my ($id,$pos,$edited);
   my ($gene_name, $weight);
   my $score = 0;

   foreach $id (keys %total_data)
   {
       $score = 0;
       $pos = $total_data{$id}{pos};

       while ( ($gene_name,$weight) = each %decoded_genes) 
       {
	   if (exists $total_data{$id}{$gene_name})
	   {
	       $score += $total_data{$id}{$gene_name} * $weight;
	   }
	   else { die "FATAL: $id does not have a value for $gene_name!" }
	   
       }

#       print "$id has edit status $total_data{$id}{edit} and $score\n"; 
     
       $total_data{$id}{score} = $score;

   }

   return \%total_data;
}

# returns a reference to an anonymous hash mapping gene names to genes
sub _decode {
   my $self = shift;
   my $genome  = $self->{_genome};
   my $hashref = $self->{_genome_structure};
   my %genome_structure = %{ $hashref };

   my %decoded_genes; 
   my $offset = 0;
   foreach my $name ( sort keys %genome_structure ) {
      my $length = $genome_structure{$name};
      my $binary_gene = substr $genome, $offset, $length;

      my $gene_product = &_make_int_from_gene($binary_gene);
      $decoded_genes{$name} = $gene_product;
      
      $offset += $length;
   }

   return \%decoded_genes;
}


sub _make_int_from_gene {
   my $gene = shift;

   my ($total,$count) = 0 x 2;
   for ( my $x = 0; $x < length($gene); $x++ ) {
      my $int = substr($gene,$x,1);
      if ( $int == 1 ) {
         $total += 2 ** $x;
      }
   }

   return $total;
}

# public methods
sub crossover {
    my ($pkg, $s1, $s2) = @_;
    return map { $pkg->new($_) } 
           str_crossover($s1->genome, $s2->genome, $configs{crossover_pts});
}

sub mutate {
    my $self = shift;
    $self->genome(
        str_mutate($self->genome, $configs{mutation_rate}, $configs{alphabet})
    );
}

sub genome {
    my $self = shift;
    $self->{_genome} = shift if @_;
    return $self->{_genome};
}

sub print_genome {
   my $self = shift;
   my $decoded_genes = $self->_decode;

   my $retval = '';
   for my $gene_name ( sort keys %$decoded_genes ) {
      my $value = $decoded_genes->{$gene_name};
      $retval .= "#$gene_name => $value\n";
   }
   return $retval;
}
   
# private methods for objective scoring
sub _hydrophobicity {
      my $self = shift;
      my $aa   = shift;

      my %scoring_matrix = (
			    'S' => 0.3411,
			    'P' => 0.2670,
			    'R' => 0.1505,
			    'L' => 0.0729,
			    'H' => 0.0565,
			    'I' => 0.0305,
			    'A' => 0.0117,
			    'V' => 0.0071,
			    'C' => 0.0024,
			    'Y' => 0.0024,
			    'Q' => 0.0024,
			    'D' => 0.0024,
			    );

      if (exists $scoring_matrix{$aa}) { $retval = $scoring_matrix{$aa} }
      else { $retval = 0 }
      
      return $retval;
   }


# returns 1 if mutated amino acid is hydrophobic, returns 0 otherwise
sub _aa_transition {
   my $self = shift;
   my $preaa = shift;
   my $postaa= shift;

#   my $scale = 426; # parameter used in scaling down probabilities

   my %scoring_matrix = (
			 'A' => { 'A' => '0.00234741784037559', 
				  'V' => '0.0140845070422535' }, 
			 'F' => { 'F' => '0.0234741784037559' }, 
			 'S' => { 'S' => '0.0117370892018779', 'F' => '0.115023474178404', 
				  'L' => '0.211267605633803' }, 
			 'T' => { 'M' => '0.00469483568075117', 
				  'T' => '0.00704225352112676', 
				  'I' => '0.0164319248826291' }, 
			 'P' => { 'F' => '0.0187793427230047', 
				  'S' => '0.0633802816901408', 
				  'P' => '0.00704225352112676', 
				  'L' => '0.199530516431925' }, 
			 'Y' => { 'Y' => '0.00234741784037559' }, 
			 'V' => { 'V' => '0.00704225352112676' }, 
			 'H' => { 'Y' => '0.0539906103286385' }, 
			 'Q' => { '*' => '0.00469483568075117' }, 
			 'D' => { 'D' => '0.00234741784037559' }, 
			 'I' => { 'I' => '0.0211267605633803' }, 
			 'R' => { 'W' => '0.0610328638497653', 
				  'C' => '0.0751173708920188', 
				  'R' => '0.00234741784037559', 
				  '*' => '0.00234741784037559' }, 
			 'G' => { 'G' => '0.00234741784037559' }, 
			 'L' => { 'F' => '0.0422535211267606', 
				  'L' => '0.028169014084507' }
			 );


   if (exists $scoring_matrix{$preaa}{$postaa}) 
   {
       $retval = $scoring_matrix{$preaa}{$postaa};
   }
   else { $retval = 0; }

   return $retval;
}

# returns the a decimal value based on the edit's codon position:
# 0 => 0.349
# 1 => 0.535
# 2 => 0.116

sub _codon_position {
   my $self = shift;
   my $cod  = shift;

   my %scoring_matrix = (
			 P0 => 0.349,
			 P1 => 0.535,
			 P2 => 0.116,
			 );

   if (exists $scoring_matrix{$cod}) { $retval = $scoring_matrix{$cod} }
   else { $retval = 0; }

   return $retval;
}

# Returns a decimal value based on the immediately upstream nucleotide
# (63.1% U, 30.5% C, 4.0% A, 2.4% G)
sub _minus_one_nuc {
   my $self = shift;
   my $nt   = shift;

   my %scoring_matrix = (
			 'T' => 0.631,
			 'G' => 0.024,
			 'C' => 0.305,
			 'A' => 0.040,
			 );

#   my $minus_one_nuc = substr( $seq->seq, $pos - 1, 1 );
   if (exists $scoring_matrix{$nt}) { $retval = $scoring_matrix{$nt} }
   else { $retval = 0 }
#   my $retval = $scoring_matrix{ $nt };
#   if ( !defined $retval ) { $retval = 0 }; # deal with leading C's

   return $retval;
}

# Returns a decimal value based on the immediately downstream nucleotide
# (22.3% U, 16.2% C, 29.0% A, 32.5% G)
sub _plus_one_nuc {
   my $self = shift;
   my $nt   = shift;

   my %scoring_matrix = (
			 'T' => '0.223',
			 'G' => '0.325',
			 'C' => '0.162',
			 'A' => '0.290',
			 );

   if (exists $scoring_matrix{$nt}) { $retval = $scoring_matrix{$nt} }
   else { $retval = 0; }

   return $retval;
}

sub _codon_transition {
   my $self = shift;
   my $precod = shift;
   my $postcod= shift;

   %scoring_matrix = (
		      'GCC' => { 'GTT' => '0.00234741784037559' },
		      'CTT' => { 'TTT' => '0.028169014084507' },
		      'GGA' => { 'GGA' => '0.00469483568075117' },
		      'GTC' => { 'GTC' => '0.00234741784037559' },
		      'TCA' => { 'TTA' => '0.117370892018779' },
		      'CGA' => { 'TGA' => '0.00234741784037559' },
		      'ATT' => { 'ATT' => '0.00704225352112676' },
		      'TAT' => { 'TAT' => '0.00234741784037559' },
		      'TAC' => { 'TAC' => '0.00234741784037559' },
		      'ACA' => { 'ATA' => '0.00469483568075117', 
				 'ACA' => '0.00234741784037559' },
		      'TCG' => { 'TTG' => '0.0985915492957746' },
		      'ACT' => { 'ATT' => '0.00938967136150235' },
		      'CAA' => { 'TAA' => '0.00234741784037559' },
		      'CCG' => { 'TTG' => '0.0140845070422535',
				 'TCG' => '0.0117370892018779',
				 'CTG' => '0.0352112676056338' },
		      'CTG' => { 'TTG' => '0.00469483568075117', 
				 'CTG' => '0.00234741784037559' },
		      'GGT' => { 'GGT' => '0.00704225352112676' },
		      'GCA' => { 'GTA' => '0.00234741784037559' },
		      'GTG' => { 'GTG' => '0.00234741784037559' },
		      'TCC' => { 'TTT' => '0.00469483568075117', 
				 'TTC' => '0.0328638497652582' },
		      'TTT' => { 'TTT' => '0.00234741784037559' },
		      'CAC' => { 'TAC' => '0.0140845070422535' },
		      'CGT' => { 'CGT' => '0.00234741784037559', 
				 'TGT' => '0.0586854460093897' },
		      'CAT' => { 'CAT' => '0.00234741784037559', 
				 'TAT' => '0.039906103286385' },
		      'CGG' => { 'TGG' => '0.0610328638497653' },
		      'ATA' => { 'ATA' => '0.00469483568075117' },
		      'ACC' => { 'ACC' => '0.00234741784037559', 
				 'ATC' => '0.00234741784037559' },
		      'CCC' => { 'TCC' => '0.00704225352112676', 
				 'CCC' => '0.00234741784037559',
				 'TCT' => '0.00234741784037559',
				 'TTC' => '0.00469483568075117',
				 'CTC' => '0.00938967136150235' },
		      'TTA' => { 'TTA' => '0.00234741784037559' },
		      'CCA' => { 'TCA' => '0.0117370892018779', 
				 'CTA' => '0.068075117370892',
				 'TTA' => '0.0187793427230047' },
		      'CTA' => { 'TTA' => '0.0140845070422535' },
		      'GAT' => { 'GAT' => '0.00234741784037559' },
		      'TCT' => { 'TTT' => '0.0751173708920188', 
				 'TCT' => '0.00704225352112676' },
		      'CTC' => { 'TTT' => '0.00469483568075117',
				 'CTT' => '0.00234741784037559', 
				 'TTC' => '0.00938967136150235' },
		      'CGC' => { 'TGC' => '0.0234741784037559' },
		      'TTG' => { 'TTG' => '0.00234741784037559' },
		      'GCG' => { 'GTG' => '0.00469483568075117' },
		      'GGC' => { 'GGC' => '0.00234741784037559' },
		      'GAA' => { 'GAA' => '0.00234741784037559' },
		      'CAG' => { 'CAG' => '0.00234741784037559',
				 'TAG' => '0.00234741784037559' },
		      'GCT' => { 'GCT' => '0.00234741784037559', 
				 'GTT' => '0.00234741784037559' },
		      'CCT' => { 'TTT' => '0.0140845070422535', 
				 'CTT' => '0.0539906103286385', 
				 'TCT' => '0.0328638497652582' },
		      'ACG' => { 'ATG' => '0.00469483568075117' },
		      'AAA' => { 'AAA' => '0.00469483568075117' },
		      'ATG' => { 'ATG' => '0.00704225352112676' },
		      'GTA' => { 'GTA' => '0.00234741784037559' }
		      );
   
   if (exists $scoring_matrix{$precod}{$postcod} )
   { $retval = $scoring_matrix{$precod}{$postcod} }
   else { $retval = 0 }

   return $retval;
}

#Returns the posterior probability for a given site based on the GA
#assigned score.  Posterior probabilities are assigned based on the 
#false negative and false positive rates as estimated from training data 
#in A. thaliana.

sub calc_posterior_prob
{
    my $self = shift;
    my $datawanted = shift;
    
    my ($site,$fp_prob,$fn_prob);
    my %data = ();

#    $self->score_sites();

    if ($datawanted)
    {
	if ($datawanted eq "train")
	{
	    %data = %{$self->{_training_data}};
	}
	elsif ($datawanted eq "test")
	{
	    %data = %{$self->{_testing_data}};
	}
	else { die "FATAL: $datawanted is not a recognized option!" }
    }
    else { %data = %{$self->{_total_data}} }

    foreach $site (keys %data)
    {
#	print "$site, $total_data{$site}{score}\n";

	($fp_prob,$fn_prob) = &_fp_fn_rates($total_data{$site}{score});

#	print "FOUND: $site has $fp_prob and $fn_prob posterior probability\n";
	$total_data{$site}{fp} = $fp_prob;
	$total_data{$site}{fn} = $fn_prob;
    }
    
}

sub _fp_fn_rates
{
    my $score = shift;

    my ($prob1,$prob2);

    my %fp_fn_rate = (
		      '0.000' => { 'fp' =>'1', 'fn' => '0' },
		      '500.000' => { 'fp' =>'1', 'fn' => '0' },
		      '1000.000' => { 'fp' =>'1', 'fn' => '0' },
		      '1500.000' => { 'fp' =>'1', 'fn' => '0' },
		      '2000.000' => { 'fp' =>'1', 'fn' => '0' },
		      '2500.000' => { 'fp' =>'1', 'fn' => '0' },
		      '3000.000' => { 'fp' =>'1', 'fn' => '0' },
		      '3500.000' => { 'fp' =>'1', 'fn' => '0' },
		      '4000.000' => { 'fp' =>'1', 'fn' => '0' },
		      '4500.000' => { 'fp' =>'1', 'fn' => '0' },
		      '5000.000' => { 'fp' =>'1', 'fn' => '0' },
		      '5500.000' => { 'fp' =>'1', 'fn' => '0' },
		      '6000.000' => { 'fp' =>'1', 'fn' => '0' },
		      '6500.000' => { 'fp' =>'1', 'fn' => '0' },
		      '7000.000' => { 'fp' =>'0.981', 'fn' => '0' },
		      '7500.000' => { 'fp' =>'0.977', 'fn' => '0' },
		      '8000.000' => { 'fp' =>'0.974', 'fn' => '0' },
		      '8500.000' => { 'fp' =>'0.971', 'fn' => '0' },
		      '9000.000' => { 'fp' =>'0.948', 'fn' => '0' },
		      '9500.000' => { 'fp' =>'0.919', 'fn' => '0.003' },
		      '10000.000' => { 'fp' =>'0.91', 'fn' => '0.003' },
		      '10500.000' => { 'fp' =>'0.884', 'fn' => '0.00600000000000001' },
		      '11000.000' => { 'fp' =>'0.874', 'fn' => '0.00600000000000001' },
		      '11500.000' => { 'fp' =>'0.813', 'fn' => '0.01' },
		      '12000.000' => { 'fp' =>'0.806', 'fn' => '0.01' },
		      '12500.000' => { 'fp' =>'0.729', 'fn' => '0.019' },
		      '13000.000' => { 'fp' =>'0.674', 'fn' => '0.019' },
		      '13500.000' => { 'fp' =>'0.668', 'fn' => '0.019' },
		      '14000.000' => { 'fp' =>'0.603', 'fn' => '0.023' },
		      '14500.000' => { 'fp' =>'0.587', 'fn' => '0.026' },
		      '15000.000' => { 'fp' =>'0.558', 'fn' => '0.035' },
		      '15500.000' => { 'fp' =>'0.542', 'fn' => '0.035' },
		      '16000.000' => { 'fp' =>'0.487', 'fn' => '0.045' },
		      '16500.000' => { 'fp' =>'0.487', 'fn' => '0.048' },
		      '17000.000' => { 'fp' =>'0.477', 'fn' => '0.048' },
		      '17500.000' => { 'fp' =>'0.465', 'fn' => '0.052' },
		      '18000.000' => { 'fp' =>'0.448', 'fn' => '0.0580000000000001' },
		      '18500.000' => { 'fp' =>'0.445', 'fn' => '0.0610000000000001' },
		      '19000.000' => { 'fp' =>'0.439', 'fn' => '0.0649999999999999' },
		      '19500.000' => { 'fp' =>'0.429', 'fn' => '0.0679999999999999' },
		      '20000.000' => { 'fp' =>'0.426', 'fn' => '0.1' },
		      '20500.000' => { 'fp' =>'0.394', 'fn' => '0.1' },
		      '21000.000' => { 'fp' =>'0.381', 'fn' => '0.1' },
		      '21500.000' => { 'fp' =>'0.377', 'fn' => '0.1' },
		      '22000.000' => { 'fp' =>'0.377', 'fn' => '0.1' },
		      '22500.000' => { 'fp' =>'0.374', 'fn' => '0.1' },
		      '23000.000' => { 'fp' =>'0.374', 'fn' => '0.1' },
		      '23500.000' => { 'fp' =>'0.355', 'fn' => '0.106' },
		      '24000.000' => { 'fp' =>'0.339', 'fn' => '0.123' },
		      '24500.000' => { 'fp' =>'0.335', 'fn' => '0.129' },
		      '25000.000' => { 'fp' =>'0.335', 'fn' => '0.129' },
		      '25500.000' => { 'fp' =>'0.329', 'fn' => '0.139' },
		      '26000.000' => { 'fp' =>'0.313', 'fn' => '0.161' },
		      '26500.000' => { 'fp' =>'0.313', 'fn' => '0.174' },
		      '27000.000' => { 'fp' =>'0.297', 'fn' => '0.174' },
		      '27500.000' => { 'fp' =>'0.297', 'fn' => '0.174' },
		      '28000.000' => { 'fp' =>'0.287', 'fn' => '0.187' },
		      '28500.000' => { 'fp' =>'0.287', 'fn' => '0.187' },
		      '29000.000' => { 'fp' =>'0.268', 'fn' => '0.197' },
		      '29500.000' => { 'fp' =>'0.268', 'fn' => '0.197' },
		      '30000.000' => { 'fp' =>'0.194', 'fn' => '0.261' },
		      '30500.000' => { 'fp' =>'0.194', 'fn' => '0.261' },
		      '31000.000' => { 'fp' =>'0.181', 'fn' => '0.274' },
		      '31500.000' => { 'fp' =>'0.177', 'fn' => '0.284' },
		      '32000.000' => { 'fp' =>'0.174', 'fn' => '0.284' },
		      '32500.000' => { 'fp' =>'0.152', 'fn' => '0.352' },
		      '33000.000' => { 'fp' =>'0.1', 'fn' => '0.429' },
		      '33500.000' => { 'fp' =>'0.1', 'fn' => '0.484' },
		      '34000.000' => { 'fp' =>'0.1', 'fn' => '0.484' },
		      '34500.000' => { 'fp' =>'0.1', 'fn' => '0.484' },
		      '35000.000' => { 'fp' =>'0.074', 'fn' => '0.626' },
		      '35500.000' => { 'fp' =>'0.074', 'fn' => '0.639' },
		      '36000.000' => { 'fp' =>'0.026', 'fn' => '0.774' },
		      '36500.000' => { 'fp' =>'0.026', 'fn' => '0.774' },
		      '37000.000' => { 'fp' =>'0.026', 'fn' => '0.774' },
		      '37500.000' => { 'fp' =>'0.026', 'fn' => '0.774' },
		      '38000.000' => { 'fp' =>'0.026', 'fn' => '0.774' },
		      '38500.000' => { 'fp' =>'0.026', 'fn' => '0.774' },
		      '39000.000' => { 'fp' =>'0.026', 'fn' => '0.774' },
		      '39500.000' => { 'fp' =>'0.026', 'fn' => '0.774' },
		      '40000.000' => { 'fp' =>'0.026', 'fn' => '0.774' },
		      '40500.000' => { 'fp' =>'0.026', 'fn' => '0.774' },
		      '41000.000' => { 'fp' =>'0.026', 'fn' => '0.774' },
		      '41500.000' => { 'fp' =>'0.026', 'fn' => '0.774' },
		      '42000.000' => { 'fp' =>'0.026', 'fn' => '0.774' },
		      '42500.000' => { 'fp' =>'0.026', 'fn' => '0.774' },
		      '43000.000' => { 'fp' =>'0.026', 'fn' => '0.774' },
		      '43500.000' => { 'fp' =>'0.026', 'fn' => '0.774' },
		      '44000.000' => { 'fp' =>'0.026', 'fn' => '0.774' },
		      '44500.000' => { 'fp' =>'0.026', 'fn' => '0.774' },
		      '45000.000' => { 'fp' =>'0.026', 'fn' => '0.774' },
		      '45500.000' => { 'fp' =>'0.019', 'fn' => '0.9' },
		      '46000.000' => { 'fp' =>'0.019', 'fn' => '0.9' },
		      '46500.000' => { 'fp' =>'0', 'fn' => '1' },
		      '47000.000' => { 'fp' =>'0', 'fn' => '1' },
		      '47500.000' => { 'fp' =>'0', 'fn' => '1' },
		      '48000.000' => { 'fp' =>'0', 'fn' => '1' },
		      '48500.000' => { 'fp' =>'0', 'fn' => '1' },
		      '49000.000' => { 'fp' =>'0', 'fn' => '1' },
		      '49500.000' => { 'fp' =>'0', 'fn' => '1' },
		      '50000.000' => { 'fp' =>'0', 'fn' => '1' },
		      '50500.000' => { 'fp' =>'0', 'fn' => '1' },
		      '51000.000' => { 'fp' =>'0', 'fn' => '1' },
		      '51500.000' => { 'fp' =>'0', 'fn' => '1' },
		      '52000.000' => { 'fp' =>'0', 'fn' => '1' },
		      '52500.000' => { 'fp' =>'0', 'fn' => '1' },
		      '53000.000' => { 'fp' =>'0', 'fn' => '1' },
		      '53500.000' => { 'fp' =>'0', 'fn' => '1' },
		      '54000.000' => { 'fp' =>'0', 'fn' => '1' },
		      '54500.000' => { 'fp' =>'0', 'fn' => '1' },
		      '55000.000' => { 'fp' =>'0', 'fn' => '1' },
		      '55500.000' => { 'fp' =>'0', 'fn' => '1' },
		      '56000.000' => { 'fp' =>'0', 'fn' => '1' },
		      '56500.000' => { 'fp' =>'0', 'fn' => '1' },
		      '57000.000' => { 'fp' =>'0', 'fn' => '1' },
		      '57500.000' => { 'fp' =>'0', 'fn' => '1' },
		      '58000.000' => { 'fp' =>'0', 'fn' => '1' },
		      '58500.000' => { 'fp' =>'0', 'fn' => '1' },
		      '59000.000' => { 'fp' =>'0', 'fn' => '1' },
		      '59500.000' => { 'fp' =>'0', 'fn' => '1' },
		      '60000.000' => { 'fp' =>'0', 'fn' => '1' }
		      );

    my ($curr,$prev);

    $prev = 0;
    
    FP: foreach $curr (sort {$a <=> $b} keys (%fp_fn_rate))
    {
	if (($score >= $prev) && ($score <= $curr))
	{
#	    print "EXISTS: $score lies between $prev and $curr\n";
	    $prob1 = $fp_fn_rate{$curr}{'fp'};
	    $prob2 = $fp_fn_rate{$curr}{'fn'};
	    last FP;
	}
	else { $prev = $curr }
    }

    return($prob1,$prob2);
    
}

# Returns a stringified representation of the sites scored by this 
# predictor. Looks something like this:
#
# Seqname     Position    Score      Edited

sub print_all_scores {
   my $self = shift;
   my $datawanted= shift;

   my ($site);
   my %data = ();

#Score the sites
   $self->score_sites;

#Set contents of %data based on what user wants to work with
   if ($datawanted)
   {
       if ($datawanted eq "test")
       {
	   %data = %{$self->{_testing_data}};
       }
#This is used only by evolve.pl to obtain training data for evolution
       elsif ($datawanted eq "train")
       {
	   %data = %{$self->{_training_data}};
       }
       else { die "FATAL: $datawanted is not a recognized option!" }
   }
#This is the default if no subset of data is specified
   else 
   { 
       %data = %{$self->{_total_data}}; 
   }

#Calculate the posterior probabilities based on false positive
#and false negative rates.
   $self->calc_posterior_prob($datawanted);

   my @lines = ();
   my ($fp,$fn,$pred,$prob,$status);

   push @lines, "#ID\tEdit Score\tEdit Confidence\tEdit Prediction\tKnown Edit Status";

   foreach $site (sort keys %data)
   {
       $fp = $total_data{$site}{fp};
       $fn = $total_data{$site}{fn};

#Decision regarding prediction is made based on posterior probability
#that site is edited.  Select based on whichever is smaller, false positive 
#rate or false negative rate.
       if ($fp < $fn) { $pred = "+"; $prob = 1 - $fp; }
       elsif ($fn < $fp) { $pred = "-"; $prob = 1 - $fn; }

       push(@lines, "$site\t$total_data{$site}{score}\t$prob\t$pred\t$total_data{$site}{edit}");
   }

   return join "\n", @lines;
}

sub DESTROY {
   my $self = undef;
}

sub _initialize {

    my ($id,$cp,$minus1,$plus1,$precod);
    my ($postcod,$preaa,$postaa,$edit);
    my ($score,$gene_name,$func_name);

   # Read in training data on editing sites 

   open (TRAINING, "<training.data") or 
       warn "WARNING: Missing training.data file: $!";

    while(<TRAINING>)
    {
	chomp;
	next if(/^\#/);
	($id,$pos,$cp,$minus1,$plus1,$precod,
	 $postcod,$preaa,$postaa,$edit) = split;

    	$training_data{$id}{pos} = $pos;
	$training_data{$id}{edit}= $edit;
    }
    close(TRAINING);

   # Read in total data set

   open TOTAL, "<total.data" or die "FATAL: Missing total.data file: $!";

    while(<TOTAL>)
    {
	chomp;
	next if (/^\#/);
	($id,$pos,$cp,$minus1,$plus1,$precod,
	 $postcod,$preaa,$postaa,$edit) = split;

	$total_data{$id}{pos} = $pos;
	$total_data{$id}{edit}= $edit;
	
#Store the objective score for each of the six variables based
#on the values in the data file.
	$total_data{$id}{codon_position}= &_codon_position(undef,$cp);
	$total_data{$id}{minus_one_nuc} = &_minus_one_nuc(undef,$minus1);
	$total_data{$id}{plus_one_nuc}  = &_plus_one_nuc(undef,$plus1);
	$total_data{$id}{codon_transition} = 
	    &_codon_transition(undef,$precod, $postcod);
	$total_data{$id}{aa_transition} = 
	    &_aa_transition(undef,$preaa,$postaa);
	$total_data{$id}{hydrophobicity} = 
	    &_hydrophobicity(undef,$postaa); 

#	print "For $id, $pos, $edit\n";
#	print "CP: $cp, $total_data{$id}{codon_position}\n";
#	print "-1: $minus1, $total_data{$id}{minus_one_nuc}\n";
#	print "+1: $plus1, $total_data{$id}{plus_one_nuc}\n";
#	print "ct: $precod,$postcod, $total_data{$id}{codon_transition}\n";
#	print "aa: $preaa,$postaa, $total_data{$id}{aa_transition}\n";
#	print "hy: $preaa, $total_data{$id}{hydrophobicity}\n";
#	print "-" x 80, "\n";

    }
    close(TOTAL);

   # Read in testing data set
   @temp = ();
   open TESTING, "<testing.data" or 
       warn "WARNING: Missing testing.data file: $!";

    while(<TESTING>)
    {
	chomp;
	next if (/^\#/);
	($id,$pos,$cp,$minus1,$plus1,$precod,
	 $postcod,$preaa,$postaa,$edit) = split;

    	$testing_data{$id}{pos} = $pos;
	$testing_data{$id}{edit}   = $edit;
    }
    close(TESTING);

      
}

1;
