# Supplementary material for: Correction: genetic algorithm learning as a robust approach to RNA editing site site prediction
Source: BMC Bioinformatics. 2006 Sep 6;7:406. doi: 10.1186/1471-2105-7-406 (PMC1569880; doi:10.1186/1471-2105-7-406)
Supplement: Additional File 5 — REGAL and scripts for GA evolution. The complete set of scripts required for evolving, training and testing the GA and the implementation of the GA as REGAL are provided as a compressed tar archive. [file 1471-2105-7-406-S5.gz › regal/run_evolution.pl]

#!/usr/local/bin/perl -w
#run_evolution.pl -- a script for automating the evolution and assessment
#of organisms.  Use for evolving a new organism to classify edit sites in
#plant mitochondrial genomes.
#
#Copyright (C) 2005 Shuba Gopal 
#Department of Biological Sciences
#Rochester Institute of Technology
#Rochester, NY 14623
#Email: sxgsbi@rit.edu
#
#This program is free software; you can redistribute it and/or
#modify it under the terms of the GNU General Public License
#as published by the Free Software Foundation; either version 2
#of the License, or (at your option) any later version.
#
#This program is distributed in the hope that it will be useful,
#but WITHOUT ANY WARRANTY; without even the implied warranty of
#MERCHANTABILITY or FITNESS FOR A PARTICULAR PURPOSE.  See the
#GNU General Public License for more details.
#
#You should have received a copy of the GNU General Public License
#along with this program; if not, write to the Free Software
#Foundation, Inc., 51 Franklin Street, Fifth Floor, Boston, MA  02110-1301, USA.

use strict;
use Getopt::Long;

my ($count,$popsize,$gen_num);
my ($outdir,$input_data,$test_size);
my ($sel_type,$repl_type);

&GetOptions ( "i=i" => \$count,
	      "p=i" => \$popsize,
	      "g=i" => \$gen_num,
	      "o=s" => \$outdir,
	      "d=s" => \$input_data,
	      "t=f" => \$test_size,
	      "s=s" => \$sel_type,
	      "r=s" => \$repl_type
	      );

(($count) && ($outdir) && 
 ($input_data) && ($test_size)) or 
    die "USAGE: run_evolution.pl OPTIONS

where OPTIONS are
                     -i   ITERATIONS to run 
                     -t   TESTING data size (value from 0 to 1 )
                     -d   INPUT DATA file (or path to file)
                     -o   OUTPUT DIRECTORY where results will be stored
                          (complete file path needed)
                    [-p   POPULATION SIZE (default 50) ]
                    [-g   GENERATIONS (default 2500) ]
                    [-s   SELECTION (default is rank)]
                    [-r   REPLACEMENT (default is rank)]

\n";

my ($i,$error);
my ($gen,$fit,$org);
my ($result);

my $options = "";

my @files = ();
my @flags = ();

print STDERR "Evolving...\n";
for ($i=1; $i<=$count; $i++)
{
    print STDERR "iteration $i...";
#    print "./split_data.pl -i $input_data -t $test_size\n";
#    die;
    $error = `split_data.pl -i $input_data -t $test_size`;
    die "FATAL $error occurred!" if ($error);
    $error = `cp training.data $outdir/data_files/training_$i.data`;
    $error = `cp testing.data $outdir/data_files/testing_$i.data`;
    $error = `cp total.data $outdir/data_files/total_$i.data`;
    die "FATAL $error occurred!" if ($error);
    
    if ($popsize)  { $options = "--popsize $popsize" }
    if ($gen_num)  { $options.= " --generations $gen_num" }
    if ($sel_type) { $options.= " --selection $sel_type" }
    if ($repl_type){ $options.= " --replacement $repl_type" }

    $error = `evolve.pl --graph $outdir/crossval$i.png $options > $outdir/crossval$i.out`;

    die "FATAL: $error occurred!" if ($error);
    print STDERR "done.\n";
}
print STDERR "Evolution complete.\n";

opendir(EVOL, $outdir) or die "Cannot read from dir evolve_results: $!";
@files = grep { /.*\.out/} readdir(EVOL);
closedir(EVOL);

print STDERR "Parsing results...";
foreach $result (@files)
{
    @flags = ();
    open(RESULT, "$outdir/$result") or 
	die "Cannot read from result $result file: $!";
    while (<RESULT>)
    {
	chomp;
	next if (/^\#/);
	($gen,$fit,$org) = split(/\t/, $_);
#	print "$gen, $fit\n";
	push(@flags, "-g $org");
    }
    close(RESULT);
    print STDERR "done.\n";

    $result =~ s/\.out//;

    print STDERR "Assessing results...";
    $error = `regal.pl -s test -out $outdir/$result\_acc @flags`;
    die "FATAL: Error occurred!" if $error;
    print STDERR "done.\n";
}
print STDERR "done.\n";
