# Supplementary material for: Correction: genetic algorithm learning as a robust approach to RNA editing site site prediction
Source: BMC Bioinformatics. 2006 Sep 6;7:406. doi: 10.1186/1471-2105-7-406 (PMC1569880; doi:10.1186/1471-2105-7-406)
Supplement: Additional File 5 — REGAL and scripts for GA evolution. The complete set of scripts required for evolving, training and testing the GA and the implementation of the GA as REGAL are provided as a compressed tar archive. [file 1471-2105-7-406-S5.gz › regal/evolve.pl]

#!/usr/bin/perl -w
#evolve.pl -- This script is the primary script for evolving the GA.  It uses
#the Perl module Algorithm::Evolve and methods within EditPredictor.pm to
#evolve organisms.
#Input to this script:
#    training.data
#    testing.data
#    total.data
#Output from this script:
#    Prints to screen - statistics on top 10% organisms.
#    Prints graph of evolution progress if called with --graph option
#
#Copyright (C) 2005 James Thompson and Shuba Gopal
#Department of Biological Sciences
#Rochester Institute of Technology
#Rochester, NY 14623
#Email: sxgsbi@rit.edu


use strict;
use Getopt::Long;
use EditPredictor;
use File::Basename;
use GD::Graph::lines;
use Algorithm::Evolve;

$0 = basename $0;
my $usage = <<USAGE
usage:  $0 [options]
Options:
   --help              print this help message
   --graph filename    output file for graphing information
   --popsize num       population size for GA
   --generations num   number of generations for GA (integer)
   --selection type    type of selection for GA (rank,absolute,random,roulette)
   --replacement type  type of replacement for GA (rank,absolute,random,roulette)
USAGE
;

my ($graph_file,$selection,$replacement,$critter);
my ($popsize,$num_generations,$help);

$graph_file      = 'ga.png' unless defined($graph_file);
$selection       = 'rank' unless defined($selection);
$replacement     = 'rank' unless defined($replacement);
$popsize         = 50 unless defined($popsize);
$critter         = 'EditPredictor'; 
$help            = 0 unless defined($help);
$num_generations = 2500 unless defined ($num_generations);

&GetOptions(
   'graph=s'       => \$graph_file,
   'popsize=s'     => \$popsize,
   'selection=s'   => \$selection,
   'replacement=s' => \$replacement,
   'generations=i' => \$num_generations,
   'help'          => \$help,
);

# validate user input
if ( $help )  { die $usage, "\n"; }
my @valid_selections   = qw/ rank absolute random roulette /;
my @valid_replacements = @valid_selections;
if ( ! grep {/$selection/} @valid_selections ) {
   die "Error: $selection is not a valid selection mechanism!\n".$usage."\n";
}

if ( ! grep {/$replacement/} @valid_replacements ) {
   die "Error: $replacement is not a valid replacement mechanism!\n".$usage."\n";
}

our @best_fitnesses;
our @avg_fitnesses;
our @iterations;
our %best_genomes;

my $p = Algorithm::Evolve->new(
			       critter_class    => $critter,
			       selection        => $selection,
			       size             => $popsize,
			       parents_per_gen  => 24,
			       callback         => \&callback,
			       );

$p->start;

my @best_critters = reverse sort { $best_genomes{$a}{fit} <=> 
				       $best_genomes{$b}{fit} } 
                                 keys %best_genomes;


#print $#best_critters+1, " genomes present\n";

print "#Generated by evolve.pl with parameters:\n";
print "#Generations: $num_generations, Pop Size: $popsize, Sel: $selection, Repl: $replacement\n";


my $tot_best = $#best_critters + 1;
my $top_10pct= sprintf("%0.0f", $tot_best * 0.1);

print "#Total best performing: $tot_best, Top 10%: $top_10pct\n";
print "#Generation\tFitness\tGenome\n";
for my $org (0..$top_10pct)
{ 
    my $genome = $best_critters[$org];
    print "$best_genomes{$genome}{gen}\t$best_genomes{$genome}{fit}\t$genome\n";}

##########################
# Subroutine Definitions #
##########################

sub callback {
   my $p = shift;  # get back the population object
   
   my $top_critter = $p->best_fit;

   if ( $p->generations % 100 == 0 ) {
      # graph some data
      push @best_fitnesses, $top_critter->fitness;
      push @avg_fitnesses, $p->avg_fitness;
      push @iterations, $p->generations;
      &graph($graph_file);
   }

   # store information on the best organism from this generation
   $best_genomes{$top_critter->genome}{fit} = $top_critter->fitness;
   $best_genomes{$top_critter->genome}{gen} = $p->generations;

   # Stop after requested number of generations is completed
   $p->suspend if $p->generations >= $num_generations;
}

sub graph {
   my $file = shift;
   
   my @data = (
      \@iterations,
      \@avg_fitnesses,
      \@best_fitnesses,
   );

   #my $width  = scalar(@iterations) * 30;
   #my $height = 300;
   #if ( $width < 200 ) { $width = 600 };
   my $width = 1800;
   my $height = 600;

   my $title = "Popsize of $popsize, $selection Selection, $replacement Replacement, $num_generations Generations";

   my $graph = GD::Graph::lines->new( $width,$height );
   $graph->set( 
      x_label => 'generation',
      y_label => 'fitness',
      title   => $title,
      dclrs   => [ 'red', 'blue', ],
   );
   
   $graph->set_legend_font(GD::gdMediumBoldFont);
   $graph->set_legend('Average Fitness', 'Best Fitness');
#   print $graph, "\n";
   my $image = $graph->plot( \@data );

   open FILE, ">$file" or die "Can't open file $file ($!)\n";
   binmode FILE;
   print FILE $image->png;
   close FILE or die "Can't close file $file ($!)\n";
}
