# Supplementary material for: Correction: genetic algorithm learning as a robust approach to RNA editing site site prediction
Source: BMC Bioinformatics. 2006 Sep 6;7:406. doi: 10.1186/1471-2105-7-406 (PMC1569880; doi:10.1186/1471-2105-7-406)
Supplement: Additional File 5 — REGAL and scripts for GA evolution. The complete set of scripts required for evolving, training and testing the GA and the implementation of the GA as REGAL are provided as a compressed tar archive. [file 1471-2105-7-406-S5.gz › regal/regal.pl]

#!/usr/bin/perl -w
#
#REGAL.pl -- the script to predict edit sites based on the organism
#evolved from the GA.  
#
#Input to this script:
#         total.data
#         testing.data
#All of these files are generated by split_data.pl.  Only the total.data and
#testing.data files are actually used, but training.data must also be present 
#in the directory in which this script is run because they are required by 
#EditPredictor.pm.  
#It is advisable to re-train the GA on any new genome before attempting
#predictions.  However, it is possible to test the existing organism's ability
#to classify candidate sites by placing these sites into a file named 
#total.data.  You should do this at your own risk, however, since results 
#cannot be guaranteed.
#
#Output from this script depends on the state called.  See usage statement.

#Output is a tab separated file with the first few lines providing general
#information and labels for the columns.
#
#Copyright (C) 2005 James Thompson and Shuba Gopal 
#Department of Biological Sciences
#Rochester Institute of Technology
#Rochester, NY 14623
#Email: sxgsbi@rit.edu
#
#This program is free software; you can redistribute it and/or
#modify it under the terms of the GNU General Public License
#as published by the Free Software Foundation; either version 2
#of the License, or (at your option) any later version.
#
#This program is distributed in the hope that it will be useful,
#but WITHOUT ANY WARRANTY; without even the implied warranty of
#MERCHANTABILITY or FITNESS FOR A PARTICULAR PURPOSE.  See the
#GNU General Public License for more details.
#
#You should have received a copy of the GNU General Public License
#along with this program; if not, write to the Free Software
#Foundation, Inc., 51 Franklin Street, Fifth Floor, Boston, MA  02110-1301, USA.

use strict;
use Getopt::Long;
use EditPredictor;

my (@genomes) = ();
my ($state, $out);

&GetOptions ( "g=s@" => \@genomes,
	      "s=s" => \$state,
	      "out=s"=> \$out
	      );

($state) or die "USAGE: regal.pl OPTIONS 

where OPTIONS are:
                 -s    STATE (one of \"test\" or \"predict\") depending on
                       whether to test an organism or to generate predictions
                       based on an existing organism.

                [ -g   GENOME (list as many as desired, each with a -g flag) ]
                       Used to test a new organism 
                       (should be with the -s flag \"test\")
                       Default value = REGAL genome 
                [ -out OUTPUT file name ]
                       (default set by state as described below)


OUTPUT: regal_predictions.txt with predictions (if -s predict)
        performance_eval.txt with accuracy estimates (if -s test)
        or user specified output file using -out.
\n";

#Set genome to the REGAL genome if no user specified genomes
unless ($#genomes > -1) { 
    @genomes = qw( 010100111110111101101100100010001000111101111000110010101001010000100101000011100100011000000001 );
}

my $counter = 0;

foreach my $binary_genome (@genomes) {
   my $edit_critter = EditPredictor->new( $binary_genome );

   $counter++;

   if ($state eq "test") {
       
       my ($accuracy,$sensitivity,$selectivity) = 
	   $edit_critter->accuracy("test");

       if ($out) 
       { open(TEST, ">$out"."_$counter") or die "Cannot write to output file: $!"; }
       else 
       { 
	   open (TEST, ">performance_eval_$counter.txt") or 
	       die "Cannot write to output file: $!"; 
       }
       print TEST "#Genome Structure:\n", $edit_critter->print_genome;
       print TEST "#Genome: $binary_genome\n";
       print TEST "#Accuracy\tSensitivity\tSpecificity\tFitness\n";
       print TEST "#$accuracy\t$sensitivity\t$selectivity\t", 
                   $edit_critter->fitness, "\n";
       print TEST "#-" x 50, "\n";
       print TEST $edit_critter->print_all_scores("test"), "\n";
       close(TEST);
   }
   elsif ($state eq "predict")
   {

     if ($out) 
       { open(PREDICT, ">$out"."_$counter") or die "Cannot write to output file: $!"; }
       else 
       { 
	   open (PREDICT, ">performance_eval_$counter.txt") or 
	       die "Cannot write to output file: $!"; 
       }

       print PREDICT $edit_critter->print_all_scores(), "\n";
       close(PREDICT);
   }
   else { die "FATAL: No state was specified!" }
}
