# Supplementary material for: Correction: genetic algorithm learning as a robust approach to RNA editing site site prediction
Source: BMC Bioinformatics. 2006 Sep 6;7:406. doi: 10.1186/1471-2105-7-406 (PMC1569880; doi:10.1186/1471-2105-7-406)
Supplement: Additional File 5 — REGAL and scripts for GA evolution. The complete set of scripts required for evolving, training and testing the GA and the implementation of the GA as REGAL are provided as a compressed tar archive. [file 1471-2105-7-406-S5.gz › regal/split_data.pl]

#!/usr/local/bin/perl -w
#split_data.pl - a script for randomly partitioning data into testing and
#training data sets.  The files generated by this script are required by
#EditPredictor.pm and downstream scripts. 
#Input to this script:
#        similar to Additional Files 1 - 3 of BMC Bioinformatics article
#Output:
#      training.data
#      testing.data
#      total.data
##Do not rename these files!  They must have these names to be used by 
#downstream scripts.  Leave files in same directory as scripts to ensure 
#error free execution.
#
#Copyright (C) 2005 Shuba Gopal 
#Department of Biological Sciences
#Rochester Institute of Technology
#Rochester, NY 14623
#Email: sxgsbi@rit.edu
#
#This program is free software; you can redistribute it and/or
#modify it under the terms of the GNU General Public License
#as published by the Free Software Foundation; either version 2
#of the License, or (at your option) any later version.
#
#This program is distributed in the hope that it will be useful,
#but WITHOUT ANY WARRANTY; without even the implied warranty of
#MERCHANTABILITY or FITNESS FOR A PARTICULAR PURPOSE.  See the
#GNU General Public License for more details.
#
#You should have received a copy of the GNU General Public License
#along with this program; if not, write to the Free Software
#Foundation, Inc., 51 Franklin Street, Fifth Floor, Boston, MA  02110-1301, USA.
use strict;
use Getopt::Long;

my ($infile, $test_pct);

&GetOptions( "i=s" => \$infile,
	     "t=f"=> \$test_pct
	     );

(($infile) && ($test_pct)) or 
    die "USAGE: split_data.pl OPTIONS

where OPTIONS are:

                    -i   INPUT FILE (from parse_cummings_data.pl or similar)
                    -t   TEST size (value from 0 to 1 indicating percentage
                         to retain for testing)

The value specified in TEST size will be used to exclude an equivalent number 
of positives and negatives.  The remaining data (both positives and negatives)
will be assigned to the training data set.

OUTPUT is the data files needed to evolve the GA.

\n";

srand;

my ($site,$rand_site);
my ($pos_train,$pos_test);
my ($neg_train,$neg_test);
my $pos_sel = 0;
my $neg_sel = 0;

my @items = ();
my %pos = ();
my %neg = ();

open(IN, $infile) or die "Cannot read from input file: $!";
while(<IN>)
{
    chomp;
    next if (/^\#/);
    
    @items = split;

    if ($items[$#items] eq "+") 
    {
#	print "POS: $_\n";
	$pos{$items[0]} = join("\t", @items[1..$#items]);
    }
    elsif ($items[$#items] eq "-")
    {
#	print "NEG: $_\n";
	$neg{$items[0]} = join("\t", @items[1..$#items]);
    }
    else { die "FATAL: $items[$#items] is not + or - as expected!" }
}
close(IN);

($pos_train,$pos_test) = &rand_select_sites(\%pos, $test_pct);

($neg_train,$neg_test) = &rand_select_sites(\%neg, $test_pct);

&print_data($pos_train,$neg_train,\%pos,\%neg,"training");
&print_data($pos_test,$neg_test,\%pos,\%neg,"testing");

`cat training.data testing.data > total.data`;

#========================
#sub routines
#========================
sub rand_select_sites
{
    my $site_ref = $_[0];
    my $sel_pct = $_[1];

    my ($item, $rand_val);

    my @testing = ();
    my @training= ();

    my %data = %$site_ref;
    my $train_pct = 1 - $sel_pct;

#    print "Selecting $sel_pct for testing and $train_pct for training.\n";

    foreach $item (keys %data)
    {
	$rand_val = sprintf("%0.2f", rand);
#	print "$rand_val\n";
	if ($rand_val <= $train_pct)   { push(@training,$item) }
	elsif ($rand_val > $train_pct) { push(@testing,$item)  }
    }

#    print $#training+1, " training entries and ", $#testing+1, " testing entries.\n";
#    die;
    return(\@training,\@testing);

}

sub print_data 
{
    my $href1 = $_[0];
    my $href2 = $_[1];
    my $href3 = $_[2];
    my $href4 = $_[3];
    my $status = $_[4];

    my ($site);
    my @sel_pos  = @$href1;
    my @sel_neg  = @$href2;
    my %pos_data = %$href3;
    my %neg_data = %$href4;


    if ($status eq "training") 
    {
	open(OUT, ">training.data") or 
	    die "Cannot write to training.data file: $!";
    }
    elsif ($status eq "testing")
    {
	open(OUT, ">testing.data") or 
	     die "Cannot write to testing.data file: $!";
    }
    else { die "FATAL: $status not understood!" }


    foreach $site (@sel_pos)
    {
	if (exists $pos_data{$site})
	{
	    print OUT "$site\t$pos_data{$site}\n";
	}
	else { die "FATAL: $site does not have data in the positives hash!"}
    }
    
    foreach $site (@sel_neg)
    {
	if (exists $neg_data{$site})
	{
	    print OUT "$site\t$neg_data{$site}\n";
	}
	else { die "FATAL: $site does not have data in the negatives hash!"}
    }

    close(OUT);
}                                   
