# Supplementary material for: Correction: genetic algorithm learning as a robust approach to RNA editing site site prediction
Source: BMC Bioinformatics. 2006 Sep 6;7:406. doi: 10.1186/1471-2105-7-406 (PMC1569880; doi:10.1186/1471-2105-7-406)
Supplement: Additional File 6 — GA assigned scores and predictions for A. thaliana. The set of known edit sites and known unedited sites used in one iteration of testing from A. thaliana are included here. The overall score for each edit site, the estimated confidence in the prediction and the REGAL prediction are listed. [file 1471-2105-7-406-S6.txt]

#Genome Structure:
#aa_transition => 63434
#codon_position => 4406
#codon_transition => 7921
#hydrophobicity => 10579
#minus_one_nuc => 28836
#plus_one_nuc => 32866
#Genome: 010100111110111101101100100010001000111101111000110010101001010000100101000011100100011000000001
#Accuracy	Sensitivity	Specificity	Fitness
0.809	0.824	0.794	1.502
--------------------------------------------------------------------------------
#ID	Edit Score	Edit Confidence	Edit Prediction	Known Edit Status
atp6-2_296820_10138	15527.2242197183	0.955	-	-
atp6-2_296820_10182	10759.6896	0.994	-	-
ccb203_256865_8396	34650.7808840376	0.926	+	+
ccb206_30463_793	45186.3192314554	0.981	+	+
ccb206_30463_802	32337.1955037559	0.848	+	+
ccb206_30463_805	32946.778242723	0.9	+	+
ccb206_30463_810	34769.66	0.926	+	+
ccb206_30463_817	32779.4331723005	0.9	+	+
ccb256_239988_7877	15077.0863098592	0.965	-	+
ccb256_239988_7895	35390.9838723005	0.926	+	+
ccb256_239988_7896	34769.66	0.926	+	+
ccb256_239988_7958	20434.2443098592	0.9	-	-
ccb382_231894_7001	35540.776330047	0.974	+	+
ccb382_231894_7088	10218.5381197183	0.994	-	-
ccb382_231894_7183	9591.3675	0.997	-	-
ccb452_51293_13251	30582.16	0.819	+	+
cds_complement(260647..261006)_260647_8656	29979.0854661972	0.806	+	+
cds_complement(260647..261006)_260647_8658	32337.1955037559	0.848	+	+
cds_complement(260647..261006)_260647_8659	23546.242242723	0.877	-	+
cds_complement(260647..261006)_260647_8662	31964.7382361502	0.826	+	+
cob_60235_1658	23630.1402197183	0.877	-	+
cob_60235_1687	15087.3274164319	0.965	-	-
cox2_40502_13106	30814.4282361502	0.819	+	+
cox3_218280_6392	11365.5334164319	0.99	-	-
nad1_312545_11432	13078.708	0.981	-	-
nad4L_188929_5460	15275.9811723005	0.965	-	+
nad4_161693_14041	29731.9737197183	0.806	+	+
nad4_161693_14042	34650.7808840376	0.926	+	+
nad4_161693_14047	35540.776330047	0.974	+	+
nad4_161693_14262	15087.3274164319	0.965	-	-
nad6_76642_2029	32742.2453788732	0.9	+	+
nad7_132071_13544	33030.6762197183	0.9	+	+
nad7_132071_13558	35669.8923230047	0.974	+	+
nad7_132071_13561	35773.2477558686	0.974	+	+
nad7_132071_13567	12279.1458098592	0.981	-	-
nad9_23663_581	45186.3192314554	0.981	+	+
orf100a_220471_6405	46187.8780577465	1	+	-
orf102b_150783_4347	29726.8130328639	0.806	+	-
orf105a_281614_9623	7586.5415	1	-	-
orf106a_identical_to_orf106g_115431_3186	15527.2242197183	0.955	-	-
orf106c_174205_4942	12279.1458098592	0.981	-	-
orf109b_221700_6571	10218.5381197183	0.994	-	-
orf110b_183111_5300	12279.1458098592	0.981	-	-
orf122a_127475_3398	8268.49760328639	1	-	-
orf139a_identical_to_orf139b_48113_1406	11369.9717032864	0.99	-	-
orf145b_308932_11056	20988.2214164319	0.9	-	-
orf167_34599_1249	15322.6913558685	0.965	-	-
orf204_366086_12634	23341.7093788732	0.894	-	-
orf215b_249272_8197	29580.7561032864	0.806	+	-
orf215b_249272_8214	14443.9800164319	0.974	-	-
orf240a_203588_5947	23190.2434164319	0.894	-	-
orf275_191055_5686	12923.6886197183	0.981	-	-
orf275_191055_5727	29979.0854661972	0.806	+	-
orf315_16844_248	35773.2477558686	0.974	+	-
orf315_16844_293	29900.5664295775	0.806	+	-
orf315_16844_294	9342.11351971831	0.997	-	-
orf315_16844_438	30814.4282361502	0.819	+	-
orfX_157491_4524	35773.2477558686	0.974	+	+
orfX_157491_4535	33433.7316150235	0.9	+	+
rpl16_25076_696	29580.7561032864	0.806	+	+
rpl16_25076_707	14527.1	0.965	-	-
rpl2_154744_13912	19109.8964032864	0.932	-	-
rps3_25482_12770	29731.9737197183	0.806	+	+
rps4_82028_2201	23630.1402197183	0.877	-	+
rps4_82028_2205	20565.2286197183	0.9	-	+
rps7_314627_11519	25693.7184295775	0.839	-	-
rpsl2_260224_8581	33433.7316150235	0.9	+	+
rpsl2_260224_8583	46187.8780577465	1	+	+
