# Supplementary material for: Correction: genetic algorithm learning as a robust approach to RNA editing site site prediction
Source: BMC Bioinformatics. 2006 Sep 6;7:406. doi: 10.1186/1471-2105-7-406 (PMC1569880; doi:10.1186/1471-2105-7-406)
Supplement: Additional File 7 — GA assigned scores and predictions for B. napus. Similar to the previous file, this includes the overall scores, estimated confidence and predictions for the set of known edited and unedited sites in the B. napus genome. [file 1471-2105-7-406-S7.txt]

#ID	Edit Score	Edit Confidence	Edit Prediction	Known Edit Status
atp1_135659_5608	34650.7808840376	0.926	+	+
atp1_135659_5609	34650.7808840376	0.926	+	+
atp1_135659_5610	35540.776330047	0.974	+	+
atp1_135659_5611	45186.3192314554	0.981	+	+
atp1_135659_5612	22108.5273098592	0.9	-	+
atp1_135659_5639	12345.986	0.981	-	-
atp1_135659_5660	18166.4403230047	0.939	-	-
atp1_135659_5663	14736.4593131455	0.965	-	-
atp1_135659_5697	29731.9737197183	0.806	+	-
atp1_135659_5824	12279.1458098592	0.981	-	-
atp1_135659_5870	13567.5554164319	0.977	-	-
atp6_36626_1446	32779.4331723005	0.9	+	+
atp6_36626_1448	12154.1461328638	0.981	-	-
atp6_36626_1488	12077.3041032864	0.981	-	-
atp6_36626_1494	12154.1461328638	0.981	-	-
atp6_36626_1502	25519.9650328639	0.839	-	-
atp6_36626_1530	15988.6002197183	0.955	-	-
atp9_112435_4595	45186.3192314554	0.981	+	+
atp9_112435_4596	45186.3192314554	0.981	+	+
atp9_112435_4597	45186.3192314554	0.981	+	+
atp9_112435_4598	34650.7808840376	0.926	+	+
atp9_112435_4629	10218.5381197183	0.994	-	-
atp9_112435_4630	20434.2443098592	0.9	-	-
ccmB_115015_5023	29965.7646197183	0.806	+	+
ccmB_115015_5024	33030.6762197183	0.9	+	+
ccmB_115015_5025	23341.7093788732	0.894	-	+
ccmB_115015_5026	34650.7808840376	0.926	+	+
ccmB_115015_5027	46187.8780577465	1	+	+
ccmB_115015_5028	31050.8764295775	0.823	+	+
ccmB_115015_5029	45186.3192314554	0.981	+	+
ccmB_115015_5030	33433.7316150235	0.9	+	+
ccmB_115015_5031	32779.4331723005	0.9	+	+
ccmB_115015_5032	35540.776330047	0.974	+	+
ccmB_115015_5033	34769.66	0.926	+	+
ccmB_115015_5034	25693.7184295775	0.839	-	+
ccmB_115015_5035	23546.242242723	0.877	-	+
ccmB_115015_5036	35540.776330047	0.974	+	+
ccmB_115015_5037	32946.778242723	0.9	+	+
ccmB_115015_5038	32337.1955037559	0.848	+	+
ccmB_115015_5039	32742.2453788732	0.9	+	+
ccmB_115015_5040	32946.778242723	0.9	+	+
ccmB_115015_5041	32337.1955037559	0.848	+	+
ccmB_115015_5042	25369.124	0.861	-	+
ccmB_115015_5043	35669.8923230047	0.974	+	+
ccmB_115015_5044	46187.8780577465	1	+	+
ccmB_115015_5045	34769.66	0.926	+	+
ccmB_115015_5046	32779.4331723005	0.9	+	+
ccmB_115015_5047	34650.7808840376	0.926	+	+
ccmB_115015_5048	35669.8923230047	0.974	+	+
ccmB_115015_5049	46187.8780577465	1	+	+
ccmB_115015_5050	46187.8780577465	1	+	+
ccmB_115015_5051	32779.4331723005	0.9	+	+
ccmB_115015_5052	34650.7808840376	0.926	+	+
ccmB_115015_5053	45186.3192314554	0.981	+	+
ccmB_115015_5054	35773.2477558686	0.974	+	+
ccmB_115015_5055	35669.8923230047	0.974	+	+
ccmB_115015_5056	45186.3192314554	0.981	+	+
ccmB_115015_5057	46187.8780577465	1	+	+
ccmB_115015_5058	33433.7316150235	0.9	+	+
ccmB_115015_5059	35773.2477558686	0.974	+	+
ccmB_115015_5060	30877.1230328639	0.819	+	+
ccmB_115015_5061	46187.8780577465	1	+	+
ccmB_115015_5094	32337.1955037559	0.848	+	-
ccmB_115015_5097	23258.8373098592	0.894	-	-
ccmB_115015_5167	29657.5981328638	0.806	+	-
ccmC_212548_7960	33030.6762197183	0.9	+	+
ccmC_212548_7961	14736.4593131455	0.965	-	+
ccmC_212548_7962	34769.66	0.926	+	+
ccmC_212548_7963	34769.66	0.926	+	+
ccmC_212548_7964	17081.9123098592	0.948	-	+
ccmC_212548_7965	46187.8780577465	1	+	+
ccmC_212548_7966	29965.7646197183	0.806	+	+
ccmC_212548_7967	18166.4403230047	0.939	-	+
ccmC_212548_7968	32946.778242723	0.9	+	+
ccmC_212548_7969	35540.776330047	0.974	+	+
ccmC_212548_7970	45186.3192314554	0.981	+	+
ccmC_212548_7971	35669.8923230047	0.974	+	+
ccmC_212548_7972	11365.5334164319	0.99	-	+
ccmC_212548_7973	35540.776330047	0.974	+	+
ccmC_212548_7974	35773.2477558686	0.974	+	+
ccmC_212548_7975	46187.8780577465	1	+	+
ccmC_212548_7976	35773.2477558686	0.974	+	+
ccmC_212548_7977	32946.778242723	0.9	+	+
ccmC_212548_7978	29979.0854661972	0.806	+	+
ccmC_212548_7979	29979.0854661972	0.806	+	+
ccmC_212548_7980	45186.3192314554	0.981	+	+
ccmC_212548_7981	15077.0863098592	0.965	-	+
ccmC_212548_7982	26269.3563230047	0.826	-	+
ccmC_212548_7983	27698.5444295775	0.813	-	+
ccmC_212548_7984	32337.1955037559	0.848	+	+
ccmC_212548_8008	13567.5554164319	0.977	-	-
ccmC_212548_8016	35669.8923230047	0.974	+	-
ccmC_212548_8084	32337.1955037559	0.848	+	-
ccmC_212548_8118	32337.1955037559	0.848	+	-
ccmFC_84244_10015	29979.0854661972	0.806	+	-
ccmFC_84244_10030	12313.5614460094	0.981	-	-
ccmFC_84244_10035	33030.6762197183	0.9	+	-
ccmFC_84244_10062	14527.1	0.965	-	-
ccmFC_84244_10076	14443.9800164319	0.974	-	-
ccmFC_84244_10095	33433.7316150235	0.9	+	-
ccmFC_84244_9808	30582.16	0.819	+	+
ccmFC_84244_9809	34769.66	0.926	+	+
ccmFC_84244_9810	46187.8780577465	1	+	+
ccmFC_84244_9811	35773.2477558686	0.974	+	+
ccmFC_84244_9812	20416.4774460094	0.9	-	+
ccmFC_84244_9813	35669.8923230047	0.974	+	+
ccmFC_84244_9814	26269.3563230047	0.826	-	+
ccmFC_84244_9815	23546.242242723	0.877	-	+
ccmFC_84244_9816	45186.3192314554	0.981	+	+
ccmFC_84244_9817	32337.1955037559	0.848	+	+
ccmFC_84244_9818	32742.2453788732	0.9	+	+
ccmFC_84244_9819	32337.1955037559	0.848	+	+
ccmFC_84244_9826	29965.7646197183	0.806	+	-
ccmFC_84244_9858	29731.9737197183	0.806	+	-
ccmFC_84244_9974	21181.624	0.9	-	-
ccmFC_84244_9997	29726.8130328639	0.806	+	-
ccmFN1_106649_4327	26269.3563230047	0.826	-	+
ccmFN1_106649_4328	35390.9838723005	0.926	+	+
ccmFN1_106649_4329	45186.3192314554	0.981	+	+
ccmFN1_106649_4330	34650.7808840376	0.926	+	+
ccmFN1_106649_4331	45186.3192314554	0.981	+	+
ccmFN1_106649_4332	32337.1955037559	0.848	+	+
ccmFN1_106649_4333	32946.778242723	0.9	+	+
ccmFN1_106649_4334	30877.1230328639	0.819	+	+
ccmFN1_106649_4335	29965.7646197183	0.806	+	+
ccmFN1_106649_4336	34650.7808840376	0.926	+	+
ccmFN1_106649_4337	34769.66	0.926	+	+
ccmFN1_106649_4338	32946.778242723	0.9	+	+
ccmFN1_106649_4339	46187.8780577465	1	+	+
ccmFN1_106649_4340	32337.1955037559	0.848	+	+
ccmFN1_106649_4341	35540.776330047	0.974	+	+
ccmFN1_106649_4378	12345.986	0.981	-	-
ccmFN1_106649_4408	27524.7910328639	0.813	-	-
ccmFN1_106649_4426	19906.5053098592	0.9	-	-
ccmFN1_106649_4428	29731.9737197183	0.806	+	-
ccmFN1_106649_4430	10218.5381197183	0.994	-	-
ccmFN1_106649_4482	29965.7646197183	0.806	+	-
ccmFN1_106649_4516	9342.11351971831	0.997	-	-
ccmFN1_106649_4536	17266.208	0.948	-	-
ccmFN1_106649_4590	23425.6073558685	0.894	-	-
ccmFN2_31701_1306	46187.8780577465	1	+	+
ccmFN2_31701_1307	11195.676	0.99	-	+
ccmFN2_31701_1308	34650.7808840376	0.926	+	+
ccmFN2_31701_1309	34769.66	0.926	+	+
ccmFN2_31701_1310	34769.66	0.926	+	+
ccmFN2_31701_1311	34769.66	0.926	+	+
ccmFN2_31701_1312	35669.8923230047	0.974	+	+
ccmFN2_31701_1313	46187.8780577465	1	+	+
ccmFN2_31701_1314	34650.7808840376	0.926	+	+
ccmFN2_31701_1315	32742.2453788732	0.9	+	+
ccmFN2_31701_1352	14443.9800164319	0.974	-	-
ccmFN2_31701_1365	35773.2477558686	0.974	+	-
ccmFN2_31701_1381	10218.5381197183	0.994	-	-
ccmFN2_31701_1434	35390.9838723005	0.926	+	-
cob_204898_7652	29965.7646197183	0.806	+	+
cob_204898_7653	33030.6762197183	0.9	+	+
cob_204898_7654	33030.6762197183	0.9	+	+
cob_204898_7655	23630.1402197183	0.877	-	+
cob_204898_7656	34650.7808840376	0.926	+	+
cob_204898_7657	32826.1433558685	0.9	+	+
cob_204898_7658	32946.778242723	0.9	+	+
cob_204898_7682	23378.8971723005	0.894	-	-
cob_204898_7743	32337.1955037559	0.848	+	-
cob_204898_7757	29965.7646197183	0.806	+	-
cob_204898_7760	26607.5802361502	0.826	-	-
cob_204898_7770	29657.5981328638	0.806	+	-
cob_204898_7799	15904.702242723	0.955	-	-
cob_204898_7838	18166.4403230047	0.939	-	-
cob_204898_7879	11793.3895	0.99	-	-
cox1_184280_6946	29979.0854661972	0.806	+	+
cox1_184280_6976	23258.8373098592	0.894	-	-
cox1_184280_6977	12033.5161032864	0.981	-	-
cox1_184280_6978	29580.7561032864	0.806	+	-
cox1_184280_6999	32779.4331723005	0.9	+	-
cox1_184280_7034	33030.6762197183	0.9	+	-
cox1_184280_7099	30814.4282361502	0.819	+	-
cox1_184280_7117	19109.8964032864	0.932	-	-
cox1_184280_7121	11365.5334164319	0.99	-	-
cox1_184280_7166	30814.4282361502	0.819	+	-
cox1_184280_7244	11365.5334164319	0.99	-	-
cox2-1_200411_10992	34769.66	0.926	+	+
cox2-1_200411_10993	32946.778242723	0.9	+	+
cox2-1_200411_10994	14527.1	0.965	-	+
cox2-1_200411_10995	45186.3192314554	0.981	+	+
cox2-1_200411_10996	32337.1955037559	0.848	+	+
cox2-1_200411_10997	45186.3192314554	0.981	+	+
cox2-1_200411_10998	23378.8971723005	0.894	-	+
cox2-1_200411_10999	46187.8780577465	1	+	+
cox2-1_200411_11000	34769.66	0.926	+	+
cox2-1_200411_11001	30814.4282361502	0.819	+	+
cox2-1_200411_11002	35773.2477558686	0.974	+	+
cox2-1_200411_11003	30814.4282361502	0.819	+	+
cox2-1_200411_11004	20416.4774460094	0.9	-	+
cox2-1_200411_11032	29657.5981328638	0.806	+	-
cox2-1_200411_11088	12774.9374460094	0.981	-	-
cox2-1_200411_11090	12279.1458098592	0.981	-	-
cox2-1_200411_11110	33030.6762197183	0.9	+	-
cox2-1_200411_11139	35773.2477558686	0.974	+	-
cox2-1_200411_11146	17901.6793098592	0.942	-	-
cox2-2_9659_9525	32946.778242723	0.9	+	+
cox2-2_9659_9526	14527.1	0.965	-	+
cox2-2_9659_9527	45186.3192314554	0.981	+	+
cox2-2_9659_9528	32337.1955037559	0.848	+	+
cox2-2_9659_9529	45186.3192314554	0.981	+	+
cox2-2_9659_9530	46187.8780577465	1	+	+
cox2-2_9659_9531	34769.66	0.926	+	+
cox2-2_9659_9532	30814.4282361502	0.819	+	+
cox2-2_9659_9533	35773.2477558686	0.974	+	+
cox2-2_9659_9534	30814.4282361502	0.819	+	+
cox2-2_9659_9555	9167.94970328639	0.997	-	-
cox2-2_9659_9599	9167.94970328639	0.997	-	-
cox2-2_9659_9601	12520.2817032864	0.981	-	-
cox2-2_9659_9617	12077.3041032864	0.981	-	-
cox2-2_9659_9618	45186.3192314554	0.981	+	-
cox2-2_9659_9621	12279.1458098592	0.981	-	-
cox2-2_9659_9676	32337.1955037559	0.848	+	-
cox2-2_9659_9696	23378.8971723005	0.894	-	-
cox2-2_9659_9712	15737.3571723005	0.955	-	-
cox2-2_9659_9736	12462.3126197183	0.981	-	-
cox2-2_9659_9756	20565.2286197183	0.9	-	-
cox2-2_9659_9760	35773.2477558686	0.974	+	-
cox2-2_9659_9789	15322.6913558685	0.965	-	-
cox2-2_9659_9790	11793.3895	0.99	-	-
cox2-2_9659_9803	16237.6374164319	0.952	-	-
cox3_96486_3656	23378.8971723005	0.894	-	+
cox3_96486_3657	32337.1955037559	0.848	+	+
cox3_96486_3658	35773.2477558686	0.974	+	+
cox3_96486_3659	35773.2477558686	0.974	+	+
cox3_96486_3660	35773.2477558686	0.974	+	+
cox3_96486_3661	32337.1955037559	0.848	+	+
cox3_96486_3662	32337.1955037559	0.848	+	+
cox3_96486_3710	10218.5381197183	0.994	-	-
cox3_96486_3743	15077.0863098592	0.965	-	-
cox3_96486_3753	20260.2064032864	0.9	-	-
cox3_96486_3787	14443.9800164319	0.974	-	-
matR_59777_2553	34650.7808840376	0.926	+	+
matR_59777_2554	46187.8780577465	1	+	+
matR_59777_2555	33433.7316150235	0.9	+	+
matR_59777_2556	32337.1955037559	0.848	+	+
matR_59777_2557	25990.4478723005	0.839	-	+
matR_59777_2558	23425.6073558685	0.894	-	+
matR_59777_2559	29979.0854661972	0.806	+	+
matR_59777_2560	45186.3192314554	0.981	+	+
matR_59777_2582	11369.9717032864	0.99	-	-
matR_59777_2587	25990.4478723005	0.839	-	-
matR_59777_2588	10273.3236032864	0.994	-	-
matR_59777_2603	10273.3236032864	0.994	-	-
matR_59777_2611	31050.8764295775	0.823	+	-
matR_59777_2630	33433.7316150235	0.9	+	-
matR_59777_2667	12538.6801032864	0.981	-	-
matR_59777_2680	32337.1955037559	0.848	+	-
matR_59777_2681	13567.5554164319	0.977	-	-
matR_59777_2735	29979.0854661972	0.806	+	-
matR_59777_2745	20260.2064032864	0.9	-	-
matR_59777_2754	10880.4794164319	0.994	-	-
matR_59777_2756	29965.7646197183	0.806	+	-
matR_59777_2772	35540.776330047	0.974	+	-
matR_59777_2776	18348.9078723005	0.939	-	-
matR_59777_2834	6676.35810328639	1	-	-
matR_59777_2851	31964.7382361502	0.826	+	-
matR_59777_2861	12279.1458098592	0.981	-	-
matR_59777_2892	25693.7184295775	0.839	-	-
matR_59777_2893	23378.8971723005	0.894	-	-
matR_59777_2926	32946.778242723	0.9	+	-
matR_59777_2959	23378.8971723005	0.894	-	-
matR_59777_2978	12774.9374460094	0.981	-	-
matR_59777_2989	19906.5053098592	0.9	-	-
matR_59777_2991	34650.7808840376	0.926	+	-
matR_59777_3039	14903.0484032864	0.965	-	-
matR_59777_3061	23341.7093788732	0.894	-	-
matR_59777_3075	11195.676	0.99	-	-
nad1_24232_8777	25369.124	0.861	-	+
nad1_24232_8778	32337.1955037559	0.848	+	+
nad1_24232_8779	12279.1458098592	0.981	-	+
nad1_24232_8780	32742.2453788732	0.9	+	+
nad1_24232_8781	17901.6793098592	0.942	-	+
nad1_24232_8782	26269.3563230047	0.826	-	+
nad1_24232_8783	46187.8780577465	1	+	+
nad1_24232_8784	35773.2477558686	0.974	+	+
nad1_24232_8785	20565.2286197183	0.9	-	+
nad1_24232_8786	35669.8923230047	0.974	+	+
nad1_24232_8787	45186.3192314554	0.981	+	+
nad1_24232_8788	35773.2477558686	0.974	+	+
nad1_24232_8789	12279.1458098592	0.981	-	+
nad1_24232_8790	34650.7808840376	0.926	+	+
nad1_24232_8791	34650.7808840376	0.926	+	+
nad1_24232_8792	35540.776330047	0.974	+	+
nad1_24232_8793	29817.0134460094	0.806	+	+
nad1_24232_8794	25369.124	0.861	-	+
nad1_24232_8795	34769.66	0.926	+	+
nad1_24232_8796	23546.242242723	0.877	-	+
nad1_24232_8803	12923.6886197183	0.981	-	-
nad1_24232_8860	12228.5217197183	0.981	-	-
nad1_24232_8902	29817.0134460094	0.806	+	-
nad2_62589_8971	35773.2477558686	0.974	+	+
nad2_62589_8972	35773.2477558686	0.974	+	+
nad2_62589_8973	35773.2477558686	0.974	+	+
nad2_62589_8974	32337.1955037559	0.848	+	+
nad2_62589_8975	33030.6762197183	0.9	+	+
nad2_62589_8976	35669.8923230047	0.974	+	+
nad2_62589_8977	12279.1458098592	0.981	-	+
nad2_62589_8978	45186.3192314554	0.981	+	+
nad2_62589_8979	46187.8780577465	1	+	+
nad2_62589_8980	23378.8971723005	0.894	-	+
nad2_62589_8981	34650.7808840376	0.926	+	+
nad2_62589_8982	35669.8923230047	0.974	+	+
nad2_62589_8983	45186.3192314554	0.981	+	+
nad2_62589_8984	33433.7316150235	0.9	+	+
nad2_62589_8985	45186.3192314554	0.981	+	+
nad2_62589_8992	34650.7808840376	0.926	+	-
nad2_62589_9078	13567.5554164319	0.977	-	-
nad2_62589_9098	10218.5381197183	0.994	-	-
nad2_62589_9153	14443.9800164319	0.974	-	-
nad2_62589_9167	20260.2064032864	0.9	-	-
nad2_62589_9178	45186.3192314554	0.981	+	-
nad2_62589_9204	11365.5334164319	0.99	-	-
nad2_62589_9248	15904.702242723	0.955	-	-
nad2_62589_9267	23341.7093788732	0.894	-	-
nad3_114042_4881	45186.3192314554	0.981	+	+
nad3_114042_4882	35773.2477558686	0.974	+	+
nad3_114042_4883	34650.7808840376	0.926	+	+
nad3_114042_4884	33433.7316150235	0.9	+	+
nad3_114042_4885	23546.242242723	0.877	-	+
nad3_114042_4886	32337.1955037559	0.848	+	+
nad3_114042_4887	15904.702242723	0.955	-	+
nad3_114042_4888	29979.0854661972	0.806	+	+
nad3_114042_4889	46187.8780577465	1	+	+
nad3_114042_4890	34769.66	0.926	+	+
nad3_114042_4912	23378.8971723005	0.894	-	-
nad3_114042_4944	9342.11351971831	0.997	-	-
nad4L_42122_1700	46187.8780577465	1	+	+
nad4L_42122_1701	46187.8780577465	1	+	+
nad4L_42122_1702	45186.3192314554	0.981	+	+
nad4L_42122_1703	15275.9811723005	0.965	-	+
nad4L_42122_1704	45186.3192314554	0.981	+	+
nad4L_42122_1705	32337.1955037559	0.848	+	+
nad4L_42122_1706	34769.66	0.926	+	+
nad4L_42122_1707	35773.2477558686	0.974	+	+
nad4L_42122_1708	32337.1955037559	0.848	+	+
nad4L_42122_1710	29900.5664295775	0.806	+	-
nad4L_42122_1720	34650.7808840376	0.926	+	-
nad4L_42122_1738	9342.11351971831	0.997	-	-
nad4L_42122_1743	21181.624	0.9	-	-
nad4_142941_10350	35773.2477558686	0.974	+	+
nad4_142941_10351	12279.1458098592	0.981	-	+
nad4_142941_10352	32337.1955037559	0.848	+	+
nad4_142941_10353	35540.776330047	0.974	+	+
nad4_142941_10354	29657.5981328638	0.806	+	+
nad4_142941_10355	32337.1955037559	0.848	+	+
nad4_142941_10356	32337.1955037559	0.848	+	+
nad4_142941_10357	34769.66	0.926	+	+
nad4_142941_10358	35773.2477558686	0.974	+	+
nad4_142941_10359	45186.3192314554	0.981	+	+
nad4_142941_10360	14443.9800164319	0.974	-	+
nad4_142941_10361	35669.8923230047	0.974	+	+
nad4_142941_10362	25990.4478723005	0.839	-	+
nad4_142941_10363	32742.2453788732	0.9	+	+
nad4_142941_10364	29979.0854661972	0.806	+	+
nad4_142941_10365	34650.7808840376	0.926	+	+
nad4_142941_10366	45186.3192314554	0.981	+	+
nad4_142941_10367	35773.2477558686	0.974	+	+
nad4_142941_10368	35773.2477558686	0.974	+	+
nad4_142941_10369	32337.1955037559	0.848	+	+
nad4_142941_10370	23425.6073558685	0.894	-	+
nad4_142941_10371	35773.2477558686	0.974	+	+
nad4_142941_10372	45186.3192314554	0.981	+	+
nad4_142941_10373	35540.776330047	0.974	+	+
nad4_142941_10374	32946.778242723	0.9	+	+
nad4_142941_10375	12520.2817032864	0.981	-	+
nad4_142941_10376	29817.0134460094	0.806	+	+
nad4_142941_10377	35773.2477558686	0.974	+	+
nad4_142941_10378	45186.3192314554	0.981	+	+
nad4_142941_10379	29979.0854661972	0.806	+	+
nad4_142941_10380	45186.3192314554	0.981	+	+
nad4_142941_10381	33433.7316150235	0.9	+	+
nad4_142941_10382	34769.66	0.926	+	+
nad4_142941_10383	32826.1433558685	0.9	+	+
nad4_142941_10384	35540.776330047	0.974	+	+
nad4_142941_10424	12462.3126197183	0.981	-	-
nad4_142941_10459	23546.242242723	0.877	-	-
nad4_142941_10463	12538.6801032864	0.981	-	-
nad4_142941_10500	9342.11351971831	0.997	-	-
nad4_142941_10513	13567.5554164319	0.977	-	-
nad4_142941_10521	27698.5444295775	0.813	-	-
nad4_142941_10534	14736.4593131455	0.965	-	-
nad4_142941_10542	16237.6374164319	0.952	-	-
nad4_142941_10649	23378.8971723005	0.894	-	-
nad5_220026_8350	35540.776330047	0.974	+	+
nad5_220026_8351	35540.776330047	0.974	+	+
nad5_220026_8352	33433.7316150235	0.9	+	+
nad5_220026_8353	29965.7646197183	0.806	+	+
nad5_220026_8354	34650.7808840376	0.926	+	+
nad5_220026_8355	35773.2477558686	0.974	+	+
nad5_220026_8356	14443.9800164319	0.974	-	+
nad5_220026_8357	32337.1955037559	0.848	+	+
nad5_220026_8358	46187.8780577465	1	+	+
nad5_220026_8359	35669.8923230047	0.974	+	+
nad5_220026_8360	35669.8923230047	0.974	+	+
nad5_220026_8361	9342.11351971831	0.997	-	+
nad5_220026_8362	35773.2477558686	0.974	+	+
nad5_220026_8363	29965.7646197183	0.806	+	+
nad5_220026_8364	46187.8780577465	1	+	+
nad5_220026_8365	45186.3192314554	0.981	+	+
nad5_220026_8366	46187.8780577465	1	+	+
nad5_220026_8367	23378.8971723005	0.894	-	+
nad5_220026_8368	35773.2477558686	0.974	+	+
nad5_220026_8369	14527.1	0.965	-	+
nad5_220026_8370	45186.3192314554	0.981	+	+
nad5_220026_8371	19283.9343098592	0.932	-	+
nad5_220026_8372	31964.7382361502	0.826	+	+
nad5_220026_8421	23378.8971723005	0.894	-	-
nad5_220026_8433	33433.7316150235	0.9	+	-
nad5_220026_8444	12279.1458098592	0.981	-	-
nad5_220026_8453	11365.5334164319	0.99	-	-
nad5_220026_8459	29580.7561032864	0.806	+	-
nad5_220026_8469	12279.1458098592	0.981	-	-
nad5_220026_8492	13567.5554164319	0.977	-	-
nad5_220026_8516	29726.8130328639	0.806	+	-
nad5_220026_8533	45186.3192314554	0.981	+	-
nad5_220026_8546	11365.5334164319	0.99	-	-
nad5_220026_8562	9591.3675	0.997	-	-
nad5_220026_8588	23546.242242723	0.877	-	-
nad5_220026_8608	31964.7382361502	0.826	+	-
nad5_220026_8671	17901.6793098592	0.942	-	-
nad5_220026_8681	24340.5534164319	0.871	-	-
nad5_220026_8684	32779.4331723005	0.9	+	-
nad5_220026_8774	14443.9800164319	0.974	-	-
nad6_164882_6580	32337.1955037559	0.848	+	+
nad6_164882_6581	13567.5554164319	0.977	-	+
nad6_164882_6582	32742.2453788732	0.9	+	+
nad6_164882_6583	29979.0854661972	0.806	+	+
nad6_164882_6584	34650.7808840376	0.926	+	+
nad6_164882_6585	35390.9838723005	0.926	+	+
nad6_164882_6586	34650.7808840376	0.926	+	+
nad6_164882_6587	33030.6762197183	0.9	+	+
nad6_164882_6588	45186.3192314554	0.981	+	+
nad6_164882_6589	35773.2477558686	0.974	+	+
nad6_164882_6590	32946.778242723	0.9	+	+
nad6_164882_6625	11365.5334164319	0.99	-	-
nad6_164882_6690	12774.9374460094	0.981	-	-
nad7_194552_9282	28759.5812098592	0.803	-	+
nad7_194552_9283	34650.7808840376	0.926	+	+
nad7_194552_9284	35773.2477558686	0.974	+	+
nad7_194552_9285	45186.3192314554	0.981	+	+
nad7_194552_9286	35669.8923230047	0.974	+	+
nad7_194552_9287	19906.5053098592	0.9	-	+
nad7_194552_9288	24340.5534164319	0.871	-	+
nad7_194552_9289	45186.3192314554	0.981	+	+
nad7_194552_9290	35390.9838723005	0.926	+	+
nad7_194552_9291	32337.1955037559	0.848	+	+
nad7_194552_9292	32946.778242723	0.9	+	+
nad7_194552_9293	46187.8780577465	1	+	+
nad7_194552_9294	33030.6762197183	0.9	+	+
nad7_194552_9295	46187.8780577465	1	+	+
nad7_194552_9296	32779.4331723005	0.9	+	+
nad7_194552_9297	45186.3192314554	0.981	+	+
nad7_194552_9298	45186.3192314554	0.981	+	+
nad7_194552_9299	45186.3192314554	0.981	+	+
nad7_194552_9300	26269.3563230047	0.826	-	+
nad7_194552_9301	45186.3192314554	0.981	+	+
nad7_194552_9302	33030.6762197183	0.9	+	+
nad7_194552_9303	9167.94970328639	0.997	-	+
nad7_194552_9304	45186.3192314554	0.981	+	+
nad7_194552_9305	35773.2477558686	0.974	+	+
nad7_194552_9306	45186.3192314554	0.981	+	+
nad7_194552_9307	45186.3192314554	0.981	+	+
nad7_194552_9308	46187.8780577465	1	+	+
nad7_194552_9309	29900.5664295775	0.806	+	+
nad7_194552_9315	32337.1955037559	0.848	+	-
nad7_194552_9330	12774.9374460094	0.981	-	-
nad7_194552_9357	29580.7561032864	0.806	+	-
nad7_194552_9385	29726.8130328639	0.806	+	-
nad7_194552_9504	29979.0854661972	0.806	+	-
nad7_194552_9507	9342.11351971831	0.997	-	-
nad7_194552_9513	33433.7316150235	0.9	+	-
nad9_27364_1195	20565.2286197183	0.9	-	+
nad9_27364_1196	45186.3192314554	0.981	+	+
nad9_27364_1197	25369.124	0.861	-	+
nad9_27364_1198	32779.4331723005	0.9	+	+
nad9_27364_1199	33030.6762197183	0.9	+	+
nad9_27364_1200	46187.8780577465	1	+	+
nad9_27364_1201	35773.2477558686	0.974	+	+
nad9_27364_1202	33433.7316150235	0.9	+	+
nad9_27364_1219	20331.4377197183	0.9	-	-
nad9_27364_1221	8557.6676	1	-	-
nad9_27364_1248	10218.5381197183	0.994	-	-
nad9_27364_1273	26269.3563230047	0.826	-	-
nad9_27364_1283	29657.5981328638	0.806	+	-
orf100a_18570_905	15322.6913558685	0.965	-	-
orf100a_18570_916	35773.2477558686	0.974	+	-
orf100a_18570_920	12279.1458098592	0.981	-	-
orf100b_100744_4131	12279.1458098592	0.981	-	-
orf100b_100744_4146	17901.6793098592	0.942	-	-
orf101a_21553_1003	29979.0854661972	0.806	+	-
orf101a_21553_959	14527.1	0.965	-	-
orf101a_21553_963	29965.7646197183	0.806	+	-
orf101b_43450_1782	20331.4377197183	0.9	-	-
orf101b_43450_1788	13567.5554164319	0.977	-	-
orf101b_43450_1802	14443.9800164319	0.974	-	-
orf101b_43450_1818	15737.3571723005	0.955	-	-
orf101c_117458_5184	20331.4377197183	0.9	-	-
orf101d_132321_5456	11365.5334164319	0.99	-	-
orf101e_197284_7407	9167.94970328639	0.997	-	-
orf101e_197284_7432	8681.18410328639	1	-	-
orf101e_197284_7433	33433.7316150235	0.9	+	-
orf101e_197284_7446	20988.2214164319	0.9	-	-
orf101f_211688_7884	12154.1461328638	0.981	-	-
orf104_75338_3194	20331.4377197183	0.9	-	-
orf104_75338_3224	8557.6676	1	-	-
orf104_75338_3229	14736.4593131455	0.965	-	-
orf104_75338_3232	29965.7646197183	0.806	+	-
orf106a_14291_761	8681.18410328639	1	-	-
orf106a_14291_782	30814.4282361502	0.819	+	-
orf106a_14291_787	10273.3236032864	0.994	-	-
orf106b_128185_5316	29731.9737197183	0.806	+	-
orf106b_128185_5330	23258.8373098592	0.894	-	-
orf106b_128185_5341	35540.776330047	0.974	+	-
orf108a_89696_3468	33433.7316150235	0.9	+	-
orf108a_89696_3469	24340.5534164319	0.871	-	-
orf108a_89696_3474	8993.654	1	-	-
orf108a_89696_3484	18348.9078723005	0.939	-	-
orf108a_89696_3488	20988.2214164319	0.9	-	-
orf108a_89696_3501	20988.2214164319	0.9	-	-
orf108b_105488_4188	11365.5334164319	0.99	-	-
orf108b_105488_4230	8557.6676	1	-	-
orf109_134892_5534	14736.4593131455	0.965	-	-
orf109_134892_5537	29979.0854661972	0.806	+	-
orf109_134892_5560	20416.4774460094	0.9	-	-
orf109_134892_5592	23258.8373098592	0.894	-	-
orf109_134892_5597	25693.7184295775	0.839	-	-
orf110_16877_837	12279.1458098592	0.981	-	-
orf110_16877_850	45186.3192314554	0.981	+	-
orf112_126217_5261	45186.3192314554	0.981	+	-
orf113a_13098_662	7163.12370328638	1	-	-
orf113a_13098_693	31050.8764295775	0.823	+	-
orf113a_13098_695	12313.5614460094	0.981	-	-
orf113a_13098_726	20416.4774460094	0.9	-	-
orf113a_13098_733	8268.49760328639	1	-	-
orf114_10478_202	9342.11351971831	0.997	-	-
orf114_10478_236	12774.9374460094	0.981	-	-
orf115a_8060_126	35540.776330047	0.974	+	-
orf115a_8060_157	11365.5334164319	0.99	-	-
orf115b_65692_3108	25990.4478723005	0.839	-	-
orf115b_65692_3111	8268.49760328639	1	-	-
orf115b_65692_3112	23341.7093788732	0.894	-	-
orf115b_65692_3151	23190.2434164319	0.894	-	-
orf115c_85724_3400	28759.5812098592	0.803	-	-
orf115c_85724_3426	14443.9800164319	0.974	-	-
orf115d_106274_4254	13567.5554164319	0.977	-	-
orf115d_106274_4258	9167.94970328639	0.997	-	-
orf115d_106274_4302	10218.5381197183	0.994	-	-
orf115d_106274_4307	10218.5381197183	0.994	-	-
orf116_150421_6204	15087.3274164319	0.965	-	-
orf116_150421_6247	35773.2477558686	0.974	+	-
orf116_150421_6248	27524.7910328639	0.813	-	-
orf116_150421_6253	14736.4593131455	0.965	-	-
orf116_150421_6274	20434.2443098592	0.9	-	-
orf117a_98354_4060	25693.7184295775	0.839	-	-
orf117a_98354_4064	18166.4403230047	0.939	-	-
orf117a_98354_4087	20180.2201032864	0.9	-	-
orf117b_138964_5939	10759.6896	0.994	-	-
orf117b_138964_5971	15087.3274164319	0.965	-	-
orf117b_138964_5996	32337.1955037559	0.848	+	-
orf119_52831_2179	17901.6793098592	0.942	-	-
orf120_8029_43	9591.3675	0.997	-	-
orf120_8029_46	11793.3895	0.99	-	-
orf120_8029_48	6552.8416	1	-	-
orf120_8029_59	12538.6801032864	0.981	-	-
orf120_8029_66	23378.8971723005	0.894	-	-
orf120_8029_79	13567.5554164319	0.977	-	-
orf124_12724_334	30582.16	0.819	+	-
orf124_12724_375	10218.5381197183	0.994	-	-
orf124_12724_391	26607.5802361502	0.826	-	-
orf124_12724_436	20434.2443098592	0.9	-	-
orf125_54470_2271	22108.5273098592	0.9	-	-
orf125_54470_2294	12279.1458098592	0.981	-	-
orf125_54470_2303	35773.2477558686	0.974	+	-
orf125_54470_2309	35773.2477558686	0.974	+	-
orf128_130799_5397	11365.5334164319	0.99	-	-
orf128_130799_5437	9167.94970328639	0.997	-	-
orf128_130799_5442	12228.5217197183	0.981	-	-
orf135_168798_6714	13567.5554164319	0.977	-	-
orf135_168798_6743	7163.12370328638	1	-	-
orf146_95732_3548	15904.702242723	0.955	-	-
orf146_95732_3595	20434.2443098592	0.9	-	-
orf146_95732_3598	12279.1458098592	0.981	-	-
orf146_95732_3614	34650.7808840376	0.926	+	-
orf146_95732_3623	12279.1458098592	0.981	-	-
orf147_97950_3842	14736.4593131455	0.965	-	-
orf147_97950_3858	12077.3041032864	0.981	-	-
orf159_58367_2455	12774.9374460094	0.981	-	-
orf159_58367_2464	45186.3192314554	0.981	+	-
orf159_58367_2489	29965.7646197183	0.806	+	-
orf159_58367_2523	26607.5802361502	0.826	-	-
orf159_58367_2537	34650.7808840376	0.926	+	-
orf161_57824_2362	14443.9800164319	0.974	-	-
orf161_57824_2419	15275.9811723005	0.965	-	-
orf161_57824_2431	34650.7808840376	0.926	+	-
orf164_98330_3961	33030.6762197183	0.9	+	-
orf164_98330_3963	28759.5812098592	0.803	-	-
orf164_98330_3965	12462.3126197183	0.981	-	-
orf164_98330_3988	29979.0854661972	0.806	+	-
orf164_98330_4029	15700.1693788732	0.955	-	-
orf188_48753_1986	45186.3192314554	0.981	+	-
orf188_48753_2031	20416.4774460094	0.9	-	-
orf195_82272_3279	29979.0854661972	0.806	+	-
orf195_82272_3298	45186.3192314554	0.981	+	-
orf195_82272_3317	12615.5221328638	0.981	-	-
orf195_82272_3345	34769.66	0.926	+	-
orf195_82272_3383	23378.8971723005	0.894	-	-
orf222_44279_1859	17727.584	0.942	-	-
orf222_44279_1867	10218.5381197183	0.994	-	-
orf222_44279_1936	12228.5217197183	0.981	-	-
orf222_44279_1950	17266.208	0.948	-	-
orf257_187186_7281	19283.9343098592	0.932	-	-
orf257_187186_7300	10218.5381197183	0.994	-	-
orf257_187186_7318	13567.5554164319	0.977	-	-
orf257_187186_7326	11365.5334164319	0.99	-	-
orf257_187186_7333	27524.7910328639	0.813	-	-
orf257_187186_7340	12279.1458098592	0.981	-	-
orf257_187186_7376	12923.6886197183	0.981	-	-
orf257_187186_7380	45186.3192314554	0.981	+	-
orf25_41309_1587	12279.1458098592	0.981	-	+
orf25_41309_1588	45186.3192314554	0.981	+	+
orf25_41309_1589	35540.776330047	0.974	+	+
orf25_41309_1590	32779.4331723005	0.9	+	+
orf25_41309_1591	32337.1955037559	0.848	+	+
orf25_41309_1592	46187.8780577465	1	+	+
orf25_41309_1593	29900.5664295775	0.806	+	+
orf25_41309_1594	45186.3192314554	0.981	+	+
orf25_41309_1611	14527.1	0.965	-	-
orf25_41309_1639	29900.5664295775	0.806	+	-
orf25_41309_1675	26269.3563230047	0.826	-	-
orf261_183275_6822	12077.3041032864	0.981	-	-
orf261_183275_6838	19109.8964032864	0.932	-	-
orf261_183275_6876	46187.8780577465	1	+	-
orf261_183275_6879	32337.1955037559	0.848	+	-
orf261_183275_6884	6988.828	1	-	-
orf261_183275_6908	8268.49760328639	1	-	-
orf261_183275_6912	32826.1433558685	0.9	+	-
orf261_183275_6920	9167.94970328639	0.997	-	-
orf286_13086_447	24340.5534164319	0.871	-	-
orf286_13086_479	27524.7910328639	0.813	-	-
orf286_13086_480	26557.5592098592	0.826	-	-
orf286_13086_486	17727.584	0.942	-	-
orf286_13086_514	16907.8744032864	0.952	-	-
orf286_13086_516	35773.2477558686	0.974	+	-
orf286_13086_522	11369.9717032864	0.99	-	-
orf286_13086_588	14736.4593131455	0.965	-	-
orf286_13086_590	14736.4593131455	0.965	-	-
orf286_13086_592	16907.8744032864	0.952	-	-
orf286_13086_627	12943.6995	0.981	-	-
orf286_13086_658	9167.94970328639	0.997	-	-
orf322_112970_4664	45186.3192314554	0.981	+	-
orf322_112970_4698	11365.5334164319	0.99	-	-
orf322_112970_4759	14527.1	0.965	-	-
orf322_112970_4766	32742.2453788732	0.9	+	-
orf322_112970_4853	33433.7316150235	0.9	+	-
orf322_112970_4855	12077.3041032864	0.981	-	-
orf448_160326_6361	29580.7561032864	0.806	+	-
orf448_160326_6379	10218.5381197183	0.994	-	-
orf448_160326_6410	12279.1458098592	0.981	-	-
orf448_160326_6429	7586.5415	1	-	-
orf448_160326_6435	13567.5554164319	0.977	-	-
orf448_160326_6447	11365.5334164319	0.99	-	-
orf448_160326_6451	9342.11351971831	0.997	-	-
orf448_160326_6492	9342.11351971831	0.997	-	-
orf448_160326_6505	12279.1458098592	0.981	-	-
orf448_160326_6543	29979.0854661972	0.806	+	-
orf448_160326_6560	20434.2443098592	0.9	-	-
orfB_11287_245	29900.5664295775	0.806	+	+
orfB_11287_246	45186.3192314554	0.981	+	+
orfB_11287_247	29900.5664295775	0.806	+	+
orfB_11287_269	29731.9737197183	0.806	+	-
orfB_11287_276	45186.3192314554	0.981	+	-
orfB_11287_293	12279.1458098592	0.981	-	-
orfB_11287_298	33433.7316150235	0.9	+	-
orfB_11287_320	12279.1458098592	0.981	-	-
orfX_143241_5998	33030.6762197183	0.9	+	+
orfX_143241_5999	46187.8780577465	1	+	+
orfX_143241_6000	34769.66	0.926	+	+
orfX_143241_6001	23378.8971723005	0.894	-	+
orfX_143241_6002	35773.2477558686	0.974	+	+
orfX_143241_6003	34650.7808840376	0.926	+	+
orfX_143241_6004	45186.3192314554	0.981	+	+
orfX_143241_6005	20416.4774460094	0.9	-	+
orfX_143241_6006	23630.1402197183	0.877	-	+
orfX_143241_6007	35773.2477558686	0.974	+	+
orfX_143241_6008	35390.9838723005	0.926	+	+
orfX_143241_6009	32946.778242723	0.9	+	+
orfX_143241_6010	32337.1955037559	0.848	+	+
orfX_143241_6011	32742.2453788732	0.9	+	+
orfX_143241_6012	25369.124	0.861	-	+
orfX_143241_6013	34650.7808840376	0.926	+	+
orfX_143241_6014	23630.1402197183	0.877	-	+
orfX_143241_6015	46187.8780577465	1	+	+
orfX_143241_6016	32779.4331723005	0.9	+	+
orfX_143241_6017	34650.7808840376	0.926	+	+
orfX_143241_6018	32779.4331723005	0.9	+	+
orfX_143241_6019	29817.0134460094	0.806	+	+
orfX_143241_6020	33433.7316150235	0.9	+	+
orfX_143241_6021	31050.8764295775	0.823	+	+
orfX_143241_6022	26269.3563230047	0.826	-	+
orfX_143241_6023	46187.8780577465	1	+	+
orfX_143241_6025	33433.7316150235	0.9	+	-
orfX_143241_6094	12279.1458098592	0.981	-	-
orfX_143241_6128	15904.702242723	0.955	-	-
orfX_143241_6158	20180.2201032864	0.9	-	-
orfX_143241_6171	16237.6374164319	0.952	-	-
orfX_143241_6180	29979.0854661972	0.806	+	-
rpl2_93836_10099	29726.8130328639	0.806	+	+
rpl2_93836_10100	34650.7808840376	0.926	+	+
rpl2_93836_10105	12923.6886197183	0.981	-	-
rpl2_93836_10126	15087.3274164319	0.965	-	-
rpl2_93836_10172	28612.4062361502	0.803	-	-
rpl2_93836_10191	11365.5334164319	0.99	-	-
rpl2_93836_10196	32337.1955037559	0.848	+	-
rpl2_93836_10205	16237.6374164319	0.952	-	-
rpl2_93836_10220	16907.8744032864	0.952	-	-
rpl2_93836_10223	20988.2214164319	0.9	-	-
rpl2_93836_10272	29900.5664295775	0.806	+	-
rpl2_93836_10276	12077.3041032864	0.981	-	-
rpl2_93836_10333	27524.7910328639	0.813	-	-
rpl2_93836_10334	46187.8780577465	1	+	-
rpl5_202531_7485	45186.3192314554	0.981	+	+
rpl5_202531_7486	35540.776330047	0.974	+	+
rpl5_202531_7487	35540.776330047	0.974	+	+
rpl5_202531_7488	32826.1433558685	0.9	+	+
rpl5_202531_7489	46187.8780577465	1	+	+
rpl5_202531_7490	17887.5318723005	0.942	-	+
rpl5_202531_7491	46187.8780577465	1	+	+
rpl5_202531_7492	46187.8780577465	1	+	+
rpl5_202531_7493	34650.7808840376	0.926	+	+
rpl5_202531_7506	12943.6995	0.981	-	-
rpl5_202531_7521	35540.776330047	0.974	+	-
rpl5_202531_7535	34650.7808840376	0.926	+	-
rps12_114446_4950	35540.776330047	0.974	+	+
rps12_114446_4951	34650.7808840376	0.926	+	+
rps12_114446_4952	32826.1433558685	0.9	+	+
rps12_114446_4953	46187.8780577465	1	+	+
rps12_114446_4954	46187.8780577465	1	+	+
rps12_114446_4955	33433.7316150235	0.9	+	+
rps12_114446_4956	18983.3954164319	0.935	-	+
rps12_114446_4976	12228.5217197183	0.981	-	-
rps12_114446_4989	24340.5534164319	0.871	-	-
rps12_114446_4998	15988.6002197183	0.955	-	-
rps12_114446_5009	15275.9811723005	0.965	-	-
rps14_203090_7651	35773.2477558686	0.974	+	-
rps3_155221_10661	34769.66	0.926	+	+
rps3_155221_10662	29726.8130328639	0.806	+	+
rps3_155221_10663	24340.5534164319	0.871	-	+
rps3_155221_10664	16237.6374164319	0.952	-	+
rps3_155221_10665	24340.5534164319	0.871	-	+
rps3_155221_10666	35669.8923230047	0.974	+	+
rps3_155221_10677	29580.7561032864	0.806	+	-
rps3_155221_10749	7163.12370328638	1	-	-
rps3_155221_10808	29731.9737197183	0.806	+	-
rps3_155221_10877	29965.7646197183	0.806	+	-
rps3_155221_10886	10218.5381197183	0.994	-	-
rps3_155221_10896	11365.5334164319	0.99	-	-
rps3_155221_10915	6988.828	1	-	-
rps3_155221_10934	45186.3192314554	0.981	+	-
rps3_155221_10945	35773.2477558686	0.974	+	-
rps3_155221_10986	18627.8163230047	0.935	-	-
rps4_220026_8134	34769.66	0.926	+	+
rps4_220026_8135	32337.1955037559	0.848	+	+
rps4_220026_8136	34650.7808840376	0.926	+	+
rps4_220026_8137	32779.4331723005	0.9	+	+
rps4_220026_8138	35773.2477558686	0.974	+	+
rps4_220026_8139	33030.6762197183	0.9	+	+
rps4_220026_8140	46187.8780577465	1	+	+
rps4_220026_8141	31050.8764295775	0.823	+	+
rps4_220026_8142	45186.3192314554	0.981	+	+
rps4_220026_8143	35540.776330047	0.974	+	+
rps4_220026_8144	35540.776330047	0.974	+	+
rps4_220026_8145	34650.7808840376	0.926	+	+
rps4_220026_8146	34650.7808840376	0.926	+	+
rps4_220026_8147	33030.6762197183	0.9	+	+
rps4_220026_8148	15238.7933788732	0.965	-	+
rps4_220026_8149	32779.4331723005	0.9	+	+
rps4_220026_8150	34769.66	0.926	+	+
rps4_220026_8151	45186.3192314554	0.981	+	+
rps4_220026_8152	29580.7561032864	0.806	+	+
rps4_220026_8169	12538.6801032864	0.981	-	-
rps4_220026_8212	12462.3126197183	0.981	-	-
rps4_220026_8224	15275.9811723005	0.965	-	-
rps4_220026_8281	20988.2214164319	0.9	-	-
rps4_220026_8288	20331.4377197183	0.9	-	-
rps4_220026_8298	14443.9800164319	0.974	-	-
rps7_49925_2097	45186.3192314554	0.981	+	+
rps7_49925_2099	12077.3041032864	0.981	-	-
rps7_49925_2131	12279.1458098592	0.981	-	-
rps7_49925_2146	13567.5554164319	0.977	-	-
rps7_49925_2171	14736.4593131455	0.965	-	-
