# Supplementary material for: Correction: genetic algorithm learning as a robust approach to RNA editing site site prediction
Source: BMC Bioinformatics. 2006 Sep 6;7:406. doi: 10.1186/1471-2105-7-406 (PMC1569880; doi:10.1186/1471-2105-7-406)
Supplement: Additional File 8 — Objective scores and predictions for O. sativa. The equivalent file containing the set of overall scores, confidence estimates and predictions for the set of known edited and unedited sites in the O. sativa genome. [file 1471-2105-7-406-S8.txt]

#ID	Edit Score	Edit Confidence	Edit Prediction	Known Edit Status
atp1_352379_6379	30814.4282361502	0.819	+	+
atp1_352379_6380	45186.3192314554	0.981	+	+
atp1_352379_6381	15238.7933788732	0.965	-	+
atp1_352379_6382	32337.1955037559	0.848	+	+
atp1_352379_6383	35773.2477558686	0.974	+	+
atp1_352379_6409	11365.5334164319	0.99	-	-
atp1_352379_6412	16237.6374164319	0.952	-	-
atp1_352379_6442	32826.1433558685	0.9	+	-
atp1_352379_6448	14903.0484032864	0.965	-	-
atp1_352379_6473	12538.6801032864	0.981	-	-
atp1_352379_6497	29580.7561032864	0.806	+	-
atp1_352379_6551	23378.8971723005	0.894	-	-
atp1_352379_6553	27524.7910328639	0.813	-	-
atp1_352379_6565	7163.12370328638	1	-	-
atp1_352379_6576	12538.6801032864	0.981	-	-
atp1_352379_6589	33433.7316150235	0.9	+	-
atp1_352379_6618	11909.9996	0.99	-	-
atp1_352379_6650	15737.3571723005	0.955	-	-
atp1_352379_6683	11365.5334164319	0.99	-	-
atp6_225271_3206	29580.7561032864	0.806	+	+
atp6_225271_3207	45186.3192314554	0.981	+	+
atp6_225271_3208	35773.2477558686	0.974	+	+
atp6_225271_3209	33030.6762197183	0.9	+	+
atp6_225271_3210	45186.3192314554	0.981	+	+
atp6_225271_3211	45186.3192314554	0.981	+	+
atp6_225271_3212	33030.6762197183	0.9	+	+
atp6_225271_3213	29979.0854661972	0.806	+	+
atp6_225271_3214	35669.8923230047	0.974	+	+
atp6_225271_3215	46187.8780577465	1	+	+
atp6_225271_3216	35390.9838723005	0.926	+	+
atp6_225271_3217	45186.3192314554	0.981	+	+
atp6_225271_3218	34650.7808840376	0.926	+	+
atp6_225271_3219	35773.2477558686	0.974	+	+
atp6_225271_3220	32826.1433558685	0.9	+	+
atp6_225271_3232	12345.986	0.981	-	-
atp6_225271_3294	12345.986	0.981	-	-
atp6_225271_3323	33433.7316150235	0.9	+	-
atp6_225271_3330	12462.3126197183	0.981	-	-
atp9_263141_3989	45186.3192314554	0.981	+	+
atp9_263141_3990	24552.7332098592	0.871	-	+
atp9_263141_3991	20416.4774460094	0.9	-	+
atp9_263141_3992	46187.8780577465	1	+	+
atp9_263141_3993	34650.7808840376	0.926	+	+
atp9_263141_3994	29657.5981328638	0.806	+	+
atp9_263141_3995	45186.3192314554	0.981	+	+
atp9_263141_3996	21181.624	0.9	-	+
ccmB_391755_7045	33030.6762197183	0.9	+	+
ccmB_391755_7046	23341.7093788732	0.894	-	+
ccmB_391755_7047	46187.8780577465	1	+	+
ccmB_391755_7048	31050.8764295775	0.823	+	+
ccmB_391755_7049	45186.3192314554	0.981	+	+
ccmB_391755_7050	33030.6762197183	0.9	+	+
ccmB_391755_7051	33433.7316150235	0.9	+	+
ccmB_391755_7052	46187.8780577465	1	+	+
ccmB_391755_7053	34769.66	0.926	+	+
ccmB_391755_7054	25693.7184295775	0.839	-	+
ccmB_391755_7055	32742.2453788732	0.9	+	+
ccmB_391755_7056	32337.1955037559	0.848	+	+
ccmB_391755_7057	32742.2453788732	0.9	+	+
ccmB_391755_7058	35773.2477558686	0.974	+	+
ccmB_391755_7059	35773.2477558686	0.974	+	+
ccmB_391755_7060	25369.124	0.861	-	+
ccmB_391755_7061	35669.8923230047	0.974	+	+
ccmB_391755_7062	35540.776330047	0.974	+	+
ccmB_391755_7063	34769.66	0.926	+	+
ccmB_391755_7064	35540.776330047	0.974	+	+
ccmB_391755_7065	46187.8780577465	1	+	+
ccmB_391755_7066	46187.8780577465	1	+	+
ccmB_391755_7067	32779.4331723005	0.9	+	+
ccmB_391755_7068	34650.7808840376	0.926	+	+
ccmB_391755_7069	45186.3192314554	0.981	+	+
ccmB_391755_7070	34650.7808840376	0.926	+	+
ccmB_391755_7071	33433.7316150235	0.9	+	+
ccmB_391755_7072	26269.3563230047	0.826	-	+
ccmB_391755_7073	45186.3192314554	0.981	+	+
ccmB_391755_7074	46187.8780577465	1	+	+
ccmB_391755_7075	33433.7316150235	0.9	+	+
ccmB_391755_7076	35773.2477558686	0.974	+	+
ccmB_391755_7077	32337.1955037559	0.848	+	+
ccmB_391755_7078	46187.8780577465	1	+	+
ccmB_391755_7079	45186.3192314554	0.981	+	+
ccmB_391755_7092	14443.9800164319	0.974	-	-
ccmB_391755_7112	19906.5053098592	0.9	-	-
ccmB_391755_7115	23258.8373098592	0.894	-	-
ccmB_391755_7116	15904.702242723	0.955	-	-
ccmB_391755_7117	32337.1955037559	0.848	+	-
ccmB_391755_7123	8557.6676	1	-	-
ccmB_391755_7128	12923.6886197183	0.981	-	-
ccmB_391755_7158	11365.5334164319	0.99	-	-
ccmB_391755_7162	33433.7316150235	0.9	+	-
ccmB_391755_7184	14443.9800164319	0.974	-	-
ccmB_391755_7188	32946.778242723	0.9	+	-
ccmB_391755_7191	32779.4331723005	0.9	+	-
ccmB_391755_7192	34650.7808840376	0.926	+	-
ccmC_60410_1258	32742.2453788732	0.9	+	+
ccmC_60410_1259	29979.0854661972	0.806	+	+
ccmC_60410_1260	34650.7808840376	0.926	+	+
ccmC_60410_1261	32337.1955037559	0.848	+	+
ccmC_60410_1262	27698.5444295775	0.813	-	+
ccmC_60410_1263	26269.3563230047	0.826	-	+
ccmC_60410_1264	35773.2477558686	0.974	+	+
ccmC_60410_1265	29979.0854661972	0.806	+	+
ccmC_60410_1266	29979.0854661972	0.806	+	+
ccmC_60410_1267	32946.778242723	0.9	+	+
ccmC_60410_1268	35773.2477558686	0.974	+	+
ccmC_60410_1269	46187.8780577465	1	+	+
ccmC_60410_1270	32779.4331723005	0.9	+	+
ccmC_60410_1271	35773.2477558686	0.974	+	+
ccmC_60410_1272	35540.776330047	0.974	+	+
ccmC_60410_1273	11365.5334164319	0.99	-	+
ccmC_60410_1274	26269.3563230047	0.826	-	+
ccmC_60410_1275	45186.3192314554	0.981	+	+
ccmC_60410_1276	32946.778242723	0.9	+	+
ccmC_60410_1277	35540.776330047	0.974	+	+
ccmC_60410_1278	32946.778242723	0.9	+	+
ccmC_60410_1279	18166.4403230047	0.939	-	+
ccmC_60410_1280	12615.5221328638	0.981	-	+
ccmC_60410_1281	29965.7646197183	0.806	+	+
ccmC_60410_1282	34769.66	0.926	+	+
ccmC_60410_1283	34769.66	0.926	+	+
ccmC_60410_1284	35773.2477558686	0.974	+	+
ccmC_60410_1285	34650.7808840376	0.926	+	+
ccmC_60410_1286	33433.7316150235	0.9	+	+
ccmC_60410_1287	34769.66	0.926	+	+
ccmC_60410_1288	14736.4593131455	0.965	-	+
ccmC_60410_1289	46187.8780577465	1	+	+
ccmC_60410_1290	34769.66	0.926	+	+
ccmC_60410_1291	33030.6762197183	0.9	+	+
ccmC_60410_1292	34769.66	0.926	+	+
ccmC_60410_1298	45186.3192314554	0.981	+	-
ccmC_60410_1300	12885.3054164319	0.981	-	-
ccmC_60410_1312	13567.5554164319	0.977	-	-
ccmC_60410_1326	31050.8764295775	0.823	+	-
ccmC_60410_1369	29909.8912098592	0.806	+	-
ccmC_60410_1402	23341.7093788732	0.894	-	-
ccmC_60410_1406	15077.0863098592	0.965	-	-
ccmC_60410_1413	32779.4331723005	0.9	+	-
ccmC_60410_1415	32742.2453788732	0.9	+	-
ccmC_60410_1418	29979.0854661972	0.806	+	-
ccmC_60410_1420	14527.1	0.965	-	-
ccmFc_0_9098	33433.7316150235	0.9	+	+
ccmFc_0_9099	29979.0854661972	0.806	+	+
ccmFc_0_9100	26269.3563230047	0.826	-	+
ccmFc_0_9101	32742.2453788732	0.9	+	+
ccmFc_0_9102	35773.2477558686	0.974	+	+
ccmFc_0_9103	33433.7316150235	0.9	+	+
ccmFc_0_9104	23190.2434164319	0.894	-	+
ccmFc_0_9105	32337.1955037559	0.848	+	+
ccmFc_0_9106	23546.242242723	0.877	-	+
ccmFc_0_9107	29726.8130328639	0.806	+	+
ccmFc_0_9108	35669.8923230047	0.974	+	+
ccmFc_0_9109	30877.1230328639	0.819	+	+
ccmFc_0_9110	20565.2286197183	0.9	-	+
ccmFc_0_9111	35669.8923230047	0.974	+	+
ccmFc_0_9112	34769.66	0.926	+	+
ccmFc_0_9113	29909.8912098592	0.806	+	+
ccmFc_0_9114	46187.8780577465	1	+	+
ccmFc_0_9115	35773.2477558686	0.974	+	+
ccmFc_0_9116	18983.3954164319	0.935	-	+
ccmFc_0_9117	22108.5273098592	0.9	-	+
ccmFc_0_9118	29657.5981328638	0.806	+	+
ccmFc_0_9119	23190.2434164319	0.894	-	+
ccmFc_0_9120	34650.7808840376	0.926	+	+
ccmFc_0_9121	46187.8780577465	1	+	+
ccmFc_0_9122	34769.66	0.926	+	+
ccmFc_0_9123	46187.8780577465	1	+	+
ccmFc_0_9124	30582.16	0.819	+	+
ccmFc_0_9127	12689.8977197183	0.981	-	-
ccmFc_0_9148	29979.0854661972	0.806	+	-
ccmFc_0_9152	16907.8744032864	0.952	-	-
ccmFc_0_9177	23546.242242723	0.877	-	-
ccmFc_0_9207	27524.7910328639	0.813	-	-
ccmFc_0_9213	15737.3571723005	0.955	-	-
ccmFc_0_9215	18348.9078723005	0.939	-	-
ccmFc_0_9251	11365.5334164319	0.99	-	-
ccmFc_0_9314	22108.5273098592	0.9	-	-
ccmFc_0_9320	35540.776330047	0.974	+	-
ccmFc_0_9377	19283.9343098592	0.932	-	-
ccmFn_322071_5140	17266.208	0.948	-	+
ccmFn_322071_5141	35773.2477558686	0.974	+	+
ccmFn_322071_5142	32742.2453788732	0.9	+	+
ccmFn_322071_5143	45186.3192314554	0.981	+	+
ccmFn_322071_5144	34650.7808840376	0.926	+	+
ccmFn_322071_5145	29965.7646197183	0.806	+	+
ccmFn_322071_5146	46187.8780577465	1	+	+
ccmFn_322071_5147	35669.8923230047	0.974	+	+
ccmFn_322071_5148	34769.66	0.926	+	+
ccmFn_322071_5149	34769.66	0.926	+	+
ccmFn_322071_5150	34769.66	0.926	+	+
ccmFn_322071_5151	33030.6762197183	0.9	+	+
ccmFn_322071_5152	34650.7808840376	0.926	+	+
ccmFn_322071_5153	34769.66	0.926	+	+
ccmFn_322071_5154	35773.2477558686	0.974	+	+
ccmFn_322071_5155	35390.9838723005	0.926	+	+
ccmFn_322071_5156	45186.3192314554	0.981	+	+
ccmFn_322071_5157	34650.7808840376	0.926	+	+
ccmFn_322071_5158	45186.3192314554	0.981	+	+
ccmFn_322071_5159	35669.8923230047	0.974	+	+
ccmFn_322071_5160	45186.3192314554	0.981	+	+
ccmFn_322071_5161	35773.2477558686	0.974	+	+
ccmFn_322071_5162	29965.7646197183	0.806	+	+
ccmFn_322071_5163	35669.8923230047	0.974	+	+
ccmFn_322071_5164	30877.1230328639	0.819	+	+
ccmFn_322071_5165	45186.3192314554	0.981	+	+
ccmFn_322071_5166	26269.3563230047	0.826	-	+
ccmFn_322071_5167	46187.8780577465	1	+	+
ccmFn_322071_5168	32946.778242723	0.9	+	+
ccmFn_322071_5169	32337.1955037559	0.848	+	+
ccmFn_322071_5170	35540.776330047	0.974	+	+
ccmFn_322071_5199	25519.9650328639	0.839	-	-
ccmFn_322071_5208	20434.2443098592	0.9	-	-
ccmFn_322071_5255	20180.2201032864	0.9	-	-
ccmFn_322071_5274	15275.9811723005	0.965	-	-
ccmFn_322071_5289	12033.5161032864	0.981	-	-
ccmFn_322071_5297	13078.708	0.981	-	-
ccmFn_322071_5299	29965.7646197183	0.806	+	-
ccmFn_322071_5309	12077.3041032864	0.981	-	-
ccmFn_322071_5315	11365.5334164319	0.99	-	-
ccmFn_322071_5340	11365.5334164319	0.99	-	-
ccmFn_322071_5379	18983.3954164319	0.935	-	-
ccmFn_322071_5380	23630.1402197183	0.877	-	-
ccmFn_322071_5404	12154.1461328638	0.981	-	-
ccmFn_322071_5430	19283.9343098592	0.932	-	-
ccmFn_322071_5434	15443.326242723	0.965	-	-
ccmFn_322071_5482	20565.2286197183	0.9	-	-
ccmFn_322071_5487	17081.9123098592	0.948	-	-
ccmFn_322071_5512	25519.9650328639	0.839	-	-
ccmFn_322071_5516	10883.2061032864	0.994	-	-
ccmFn_322071_5529	14736.4593131455	0.965	-	-
ccmFn_322071_5554	8557.6676	1	-	-
cob_303848_4265	35540.776330047	0.974	+	+
cob_303848_4266	22108.5273098592	0.9	-	+
cob_303848_4267	27524.7910328639	0.813	-	+
cob_303848_4268	32946.778242723	0.9	+	+
cob_303848_4269	32826.1433558685	0.9	+	+
cob_303848_4270	34650.7808840376	0.926	+	+
cob_303848_4271	23630.1402197183	0.877	-	+
cob_303848_4272	15238.7933788732	0.965	-	+
cob_303848_4273	35773.2477558686	0.974	+	+
cob_303848_4274	34769.66	0.926	+	+
cob_303848_4275	35773.2477558686	0.974	+	+
cob_303848_4276	20565.2286197183	0.9	-	+
cob_303848_4277	33030.6762197183	0.9	+	+
cob_303848_4278	26607.5802361502	0.826	-	+
cob_303848_4279	34650.7808840376	0.926	+	+
cob_303848_4280	33030.6762197183	0.9	+	+
cob_303848_4281	32826.1433558685	0.9	+	+
cob_303848_4282	29817.0134460094	0.806	+	+
cob_303848_4283	32826.1433558685	0.9	+	+
cob_303848_4331	8681.18410328639	1	-	-
cob_303848_4391	12033.5161032864	0.981	-	-
cob_303848_4442	20331.4377197183	0.9	-	-
cob_303848_4443	15737.3571723005	0.955	-	-
cob_303848_4446	9342.11351971831	0.997	-	-
cob_303848_4495	15238.7933788732	0.965	-	-
cox1_338572_5898	46187.8780577465	1	+	+
cox1_338572_5899	46187.8780577465	1	+	+
cox1_338572_5900	29726.8130328639	0.806	+	+
cox1_338572_5901	33433.7316150235	0.9	+	+
cox1_338572_5903	29657.5981328638	0.806	+	-
cox1_338572_5953	32779.4331723005	0.9	+	-
cox1_338572_5980	16237.6374164319	0.952	-	-
cox1_338572_6000	45186.3192314554	0.981	+	-
cox1_338572_6006	12279.1458098592	0.981	-	-
cox1_338572_6031	13567.5554164319	0.977	-	-
cox1_338572_6041	32946.778242723	0.9	+	-
cox1_338572_6046	34650.7808840376	0.926	+	-
cox1_338572_6088	16907.8744032864	0.952	-	-
cox1_338572_6094	11365.5334164319	0.99	-	-
cox1_338572_6100	29979.0854661972	0.806	+	-
cox1_338572_6124	13567.5554164319	0.977	-	-
cox1_338572_6160	29965.7646197183	0.806	+	-
cox1_338572_6166	11365.5334164319	0.99	-	-
cox1_338572_6213	10880.4794164319	0.994	-	-
cox1_338572_6223	12228.5217197183	0.981	-	-
cox2_0_8575	45186.3192314554	0.981	+	+
cox2_0_8576	25519.9650328639	0.839	-	+
cox2_0_8577	30814.4282361502	0.819	+	+
cox2_0_8578	35773.2477558686	0.974	+	+
cox2_0_8579	30814.4282361502	0.819	+	+
cox2_0_8580	45186.3192314554	0.981	+	+
cox2_0_8581	17727.584	0.942	-	+
cox2_0_8582	34769.66	0.926	+	+
cox2_0_8583	34769.66	0.926	+	+
cox2_0_8584	14527.1	0.965	-	+
cox2_0_8585	32779.4331723005	0.9	+	+
cox2_0_8586	34650.7808840376	0.926	+	+
cox2_0_8587	45186.3192314554	0.981	+	+
cox2_0_8588	15700.1693788732	0.955	-	+
cox2_0_8589	32337.1955037559	0.848	+	+
cox2_0_8590	45186.3192314554	0.981	+	+
cox2_0_8591	45186.3192314554	0.981	+	+
cox2_0_8592	46187.8780577465	1	+	+
cox2_0_8593	14527.1	0.965	-	+
cox2_0_8600	11365.5334164319	0.99	-	-
cox2_0_8613	32337.1955037559	0.848	+	-
cox2_0_8615	29900.5664295775	0.806	+	-
cox2_0_8640	33030.6762197183	0.9	+	-
cox2_0_8667	15988.6002197183	0.955	-	-
cox2_0_8694	14443.9800164319	0.974	-	-
cox3_17226_1	34769.66	0.926	+	+
cox3_17226_110	11365.5334164319	0.99	-	-
cox3_17226_13	34650.7808840376	0.926	+	-
cox3_17226_133	15700.1693788732	0.955	-	-
cox3_17226_14	32779.4331723005	0.9	+	-
cox3_17226_143	17081.9123098592	0.948	-	-
cox3_17226_145	13567.5554164319	0.977	-	-
cox3_17226_61	29817.0134460094	0.806	+	-
cox3_17226_77	32337.1955037559	0.848	+	-
cox3_17226_84	34650.7808840376	0.926	+	-
cox3_17226_87	25693.7184295775	0.839	-	-
cox3_17226_94	23546.242242723	0.877	-	-
mat-r_315812_4527	29979.0854661972	0.806	+	-
mat-r_315812_4562	10273.3236032864	0.994	-	-
mat-r_315812_4592	24340.5534164319	0.871	-	-
mat-r_315812_4611	9342.11351971831	0.997	-	-
mat-r_315812_4617	7163.12370328638	1	-	-
mat-r_315812_4629	32946.778242723	0.9	+	-
mat-r_315812_4653	30814.4282361502	0.819	+	-
mat-r_315812_4663	33433.7316150235	0.9	+	-
mat-r_315812_4666	46187.8780577465	1	+	-
mat-r_315812_4683	29979.0854661972	0.806	+	-
mat-r_315812_4697	45186.3192314554	0.981	+	-
mat-r_315812_4703	20260.2064032864	0.9	-	-
mat-r_315812_4726	20260.2064032864	0.9	-	-
mat-r_315812_4731	35540.776330047	0.974	+	-
mat-r_315812_4733	20260.2064032864	0.9	-	-
mat-r_315812_4739	20565.2286197183	0.9	-	-
mat-r_315812_4765	20988.2214164319	0.9	-	-
mat-r_315812_4773	12689.8977197183	0.981	-	-
mat-r_315812_4779	29817.0134460094	0.806	+	-
mat-r_315812_4799	24340.5534164319	0.871	-	-
mat-r_315812_4803	10218.5381197183	0.994	-	-
mat-r_315812_4805	11365.5334164319	0.99	-	-
mat-r_315812_4810	20416.4774460094	0.9	-	-
mat-r_315812_4827	27524.7910328639	0.813	-	-
mat-r_315812_4849	9342.11351971831	0.997	-	-
mat-r_315812_4867	12520.2817032864	0.981	-	-
mat-r_315812_4888	45186.3192314554	0.981	+	-
mat-r_315812_4900	12033.5161032864	0.981	-	-
mat-r_315812_4949	34650.7808840376	0.926	+	-
mat-r_315812_4953	9342.11351971831	0.997	-	-
mat-r_315812_5007	35773.2477558686	0.974	+	-
mat-r_315812_5031	12462.3126197183	0.981	-	-
nad3_175402_2201	35540.776330047	0.974	+	+
nad3_175402_2202	32779.4331723005	0.9	+	+
nad3_175402_2203	34650.7808840376	0.926	+	+
nad3_175402_2204	32779.4331723005	0.9	+	+
nad3_175402_2205	34650.7808840376	0.926	+	+
nad3_175402_2206	33433.7316150235	0.9	+	+
nad3_175402_2207	35540.776330047	0.974	+	+
nad3_175402_2208	32946.778242723	0.9	+	+
nad3_175402_2209	23546.242242723	0.877	-	+
nad3_175402_2210	32337.1955037559	0.848	+	+
nad3_175402_2211	15904.702242723	0.955	-	+
nad3_175402_2212	32337.1955037559	0.848	+	+
nad3_175402_2213	35773.2477558686	0.974	+	+
nad3_175402_2214	46187.8780577465	1	+	+
nad3_175402_2215	34769.66	0.926	+	+
nad3_175402_2218	11369.9717032864	0.99	-	-
nad3_175402_2220	14736.4593131455	0.965	-	-
nad3_175402_2242	35773.2477558686	0.974	+	-
nad3_175402_2250	46187.8780577465	1	+	-
nad3_175402_2258	12520.2817032864	0.981	-	-
nad3_175402_2260	32742.2453788732	0.9	+	-
nad3_175402_2282	29657.5981328638	0.806	+	-
nad4L_298829_4080	14527.1	0.965	-	+
nad4L_298829_4081	32337.1955037559	0.848	+	+
nad4L_298829_4082	35773.2477558686	0.974	+	+
nad4L_298829_4083	34769.66	0.926	+	+
nad4L_298829_4084	45186.3192314554	0.981	+	+
nad4L_298829_4085	15275.9811723005	0.965	-	+
nad4L_298829_4086	45186.3192314554	0.981	+	+
nad4L_298829_4087	45186.3192314554	0.981	+	+
nad4L_298829_4088	45186.3192314554	0.981	+	+
nad4L_298829_4089	34650.7808840376	0.926	+	+
nad4L_298829_4097	20416.4774460094	0.9	-	-
nad4_0_7704	32337.1955037559	0.848	+	+
nad4_0_7705	12279.1458098592	0.981	-	+
nad4_0_7706	32742.2453788732	0.9	+	+
nad4_0_7707	32337.1955037559	0.848	+	+
nad4_0_7708	34769.66	0.926	+	+
nad4_0_7709	35773.2477558686	0.974	+	+
nad4_0_7710	45186.3192314554	0.981	+	+
nad4_0_7711	14443.9800164319	0.974	-	+
nad4_0_7712	35669.8923230047	0.974	+	+
nad4_0_7713	33433.7316150235	0.9	+	+
nad4_0_7714	32337.1955037559	0.848	+	+
nad4_0_7715	29965.7646197183	0.806	+	+
nad4_0_7716	33433.7316150235	0.9	+	+
nad4_0_7717	34650.7808840376	0.926	+	+
nad4_0_7718	35540.776330047	0.974	+	+
nad4_0_7719	33433.7316150235	0.9	+	+
nad4_0_7720	34769.66	0.926	+	+
nad4_0_7721	32826.1433558685	0.9	+	+
nad4_0_7722	23378.8971723005	0.894	-	+
nad4_0_7723	35540.776330047	0.974	+	+
nad4_0_7726	8557.6676	1	-	-
nad4_0_7811	13567.5554164319	0.977	-	-
nad4_0_7820	12228.5217197183	0.981	-	-
nad4_0_7824	29817.0134460094	0.806	+	-
nad4_0_7827	14443.9800164319	0.974	-	-
nad4_0_7852	32337.1955037559	0.848	+	-
nad4_0_7865	14527.1	0.965	-	-
nad4_0_7875	12520.2817032864	0.981	-	-
nad4_0_7883	14736.4593131455	0.965	-	-
nad4_0_7921	33030.6762197183	0.9	+	-
nad4_0_7940	35540.776330047	0.974	+	-
nad4_0_7967	13567.5554164319	0.977	-	-
nad4_0_8005	8993.654	1	-	-
nad5_0_7302	31964.7382361502	0.826	+	-
nad5_0_7307	30877.1230328639	0.819	+	-
nad5_0_7308	18627.8163230047	0.935	-	-
nad5_0_7327	13567.5554164319	0.977	-	-
nad5_0_7328	12615.5221328638	0.981	-	-
nad5_0_7389	11365.5334164319	0.99	-	-
nad5_0_7422	15527.2242197183	0.955	-	-
nad5_0_7482	10883.2061032864	0.994	-	-
nad5_0_7503	9342.11351971831	0.997	-	-
nad5_0_7555	12689.8977197183	0.981	-	-
nad5_0_7580	29817.0134460094	0.806	+	-
nad5_0_7587	10218.5381197183	0.994	-	-
nad5_0_7626	29580.7561032864	0.806	+	-
nad5_0_7646	9167.94970328639	0.997	-	-
nad5_0_7670	13540.084	0.977	-	-
nad5_0_7680	16907.8744032864	0.952	-	-
nad5_0_7700	15087.3274164319	0.965	-	-
nad6_59519_1136	27698.5444295775	0.813	-	+
nad6_59519_1137	27698.5444295775	0.813	-	+
nad6_59519_1138	35773.2477558686	0.974	+	+
nad6_59519_1139	9167.94970328639	0.997	-	+
nad6_59519_1140	20257.0621328638	0.9	-	+
nad6_59519_1141	45186.3192314554	0.981	+	+
nad6_59519_1142	27698.5444295775	0.813	-	+
nad6_59519_1143	33433.7316150235	0.9	+	+
nad6_59519_1144	45186.3192314554	0.981	+	+
nad6_59519_1145	33030.6762197183	0.9	+	+
nad6_59519_1146	34650.7808840376	0.926	+	+
nad6_59519_1147	18983.3954164319	0.935	-	+
nad6_59519_1148	33433.7316150235	0.9	+	+
nad6_59519_1149	33433.7316150235	0.9	+	+
nad6_59519_1150	29979.0854661972	0.806	+	+
nad6_59519_1151	32742.2453788732	0.9	+	+
nad6_59519_1152	32337.1955037559	0.848	+	+
nad6_59519_1153	23546.242242723	0.877	-	+
nad6_59519_1163	32779.4331723005	0.9	+	-
nad6_59519_1205	19283.9343098592	0.932	-	-
nad6_59519_1227	10883.2061032864	0.994	-	-
nad6_59519_1254	7163.12370328638	1	-	-
nad7_0_8010	20180.2201032864	0.9	-	+
nad7_0_8011	34650.7808840376	0.926	+	+
nad7_0_8012	29731.9737197183	0.806	+	+
nad7_0_8013	32826.1433558685	0.9	+	+
nad7_0_8014	26607.5802361502	0.826	-	+
nad7_0_8015	29580.7561032864	0.806	+	+
nad7_0_8016	20331.4377197183	0.9	-	+
nad7_0_8017	31050.8764295775	0.823	+	+
nad7_0_8018	27698.5444295775	0.813	-	+
nad7_0_8019	34769.66	0.926	+	+
nad7_0_8020	29726.8130328639	0.806	+	+
nad7_0_8021	35390.9838723005	0.926	+	+
nad7_0_8022	24552.7332098592	0.871	-	+
nad7_0_8023	29580.7561032864	0.806	+	+
nad7_0_8024	32779.4331723005	0.9	+	+
nad7_0_8025	25369.124	0.861	-	+
nad7_0_8026	29580.7561032864	0.806	+	+
nad7_0_8027	29580.7561032864	0.806	+	+
nad7_0_8028	32826.1433558685	0.9	+	+
nad7_0_8029	29580.7561032864	0.806	+	+
nad7_0_8030	35773.2477558686	0.974	+	+
nad7_0_8031	29580.7561032864	0.806	+	+
nad7_0_8032	30814.4282361502	0.819	+	+
nad7_0_8033	13540.084	0.977	-	+
nad7_0_8034	29580.7561032864	0.806	+	+
nad7_0_8035	45186.3192314554	0.981	+	+
nad7_0_8036	12345.986	0.981	-	+
nad7_0_8037	45186.3192314554	0.981	+	+
nad7_0_8038	45186.3192314554	0.981	+	+
nad7_0_8039	24340.5534164319	0.871	-	+
nad7_0_8040	33433.7316150235	0.9	+	+
nad7_0_8041	46187.8780577465	1	+	+
nad7_0_8052	15988.6002197183	0.955	-	-
nad7_0_8082	22108.5273098592	0.9	-	-
nad7_0_8091	23630.1402197183	0.877	-	-
nad7_0_8149	35773.2477558686	0.974	+	-
nad7_0_8150	11195.676	0.99	-	-
nad7_0_8221	29731.9737197183	0.806	+	-
nad7_0_8229	20331.4377197183	0.9	-	-
nad7_0_8230	35773.2477558686	0.974	+	-
nad7_0_8238	20434.2443098592	0.9	-	-
nad7_0_8243	15238.7933788732	0.965	-	-
nad7_0_8247	9167.94970328639	0.997	-	-
nad9_361793_6687	35773.2477558686	0.974	+	+
nad9_361793_6688	34650.7808840376	0.926	+	+
nad9_361793_6689	46187.8780577465	1	+	+
nad9_361793_6690	33030.6762197183	0.9	+	+
nad9_361793_6691	23630.1402197183	0.877	-	+
nad9_361793_6692	32779.4331723005	0.9	+	+
nad9_361793_6693	34650.7808840376	0.926	+	+
nad9_361793_6694	25369.124	0.861	-	+
nad9_361793_6695	35773.2477558686	0.974	+	+
nad9_361793_6696	33433.7316150235	0.9	+	+
nad9_361793_6697	45186.3192314554	0.981	+	+
nad9_361793_6698	6988.828	1	-	-
nad9_361793_6707	15988.6002197183	0.955	-	-
nad9_361793_6717	34650.7808840376	0.926	+	-
nad9_361793_6720	15527.2242197183	0.955	-	-
nad9_361793_6723	14443.9800164319	0.974	-	-
nad9_361793_6743	14443.9800164319	0.974	-	-
nad9_361793_6777	29657.5981328638	0.806	+	-
nad9_361793_6795	32337.1955037559	0.848	+	-
orf152a_19713_377	35773.2477558686	0.974	+	-
orf152a_19713_409	45186.3192314554	0.981	+	-
orf152a_19713_419	32337.1955037559	0.848	+	-
orf152b_220216_2958	20180.2201032864	0.9	-	-
orf152b_220216_2972	32742.2453788732	0.9	+	-
orf152b_220216_3007	32337.1955037559	0.848	+	-
orf152b_220216_3033	12689.8977197183	0.981	-	-
orf152b_220216_3036	8993.654	1	-	-
orf152b_220216_3062	12538.6801032864	0.981	-	-
orf152b_220216_3069	12345.986	0.981	-	-
orf153_236160_3398	15275.9811723005	0.965	-	-
orf153_236160_3402	29580.7561032864	0.806	+	-
orf153_236160_3406	19283.9343098592	0.932	-	-
orf153_236160_3472	15275.9811723005	0.965	-	-
orf153_236160_3475	32337.1955037559	0.848	+	-
orf153_236160_3484	15275.9811723005	0.965	-	-
orf153_236160_3485	34650.7808840376	0.926	+	-
orf160_402228_7267	23378.8971723005	0.894	-	-
orf161_215061_2867	25369.124	0.861	-	-
orf161_215061_2868	12228.5217197183	0.981	-	-
orf161_215061_2930	6988.828	1	-	-
orf162_383761_6967	23341.7093788732	0.894	-	-
orf162_383761_6999	23546.242242723	0.877	-	-
orf162_383761_7022	14527.1	0.965	-	-
orf165_337077_5589	12774.9374460094	0.981	-	-
orf165_337077_5601	12279.1458098592	0.981	-	-
orf165_337077_5623	14443.9800164319	0.974	-	-
orf165_337077_5624	12279.1458098592	0.981	-	-
orf165_337077_5656	10218.5381197183	0.994	-	-
orf165_337077_5660	23425.6073558685	0.894	-	-
orf165_337077_5703	28612.4062361502	0.803	-	-
orf173_367178_6815	29900.5664295775	0.806	+	-
orf173_367178_6841	15784.0673558685	0.955	-	-
orf173_367178_6861	17887.5318723005	0.942	-	-
orf173_367178_6863	11365.5334164319	0.99	-	-
orf173_367178_6879	13540.084	0.977	-	-
orf173_367178_6887	35540.776330047	0.974	+	-
orf173_367178_6917	17727.584	0.942	-	-
orf173_367178_6918	13567.5554164319	0.977	-	-
orf176_254753_3928	34769.66	0.926	+	-
orf176_254753_3986	9342.11351971831	0.997	-	-
orf181_55880_1084	34769.66	0.926	+	-
orf181_55880_1112	14443.9800164319	0.974	-	-
orf181_55880_1121	45186.3192314554	0.981	+	-
orf181_55880_1122	12538.6801032864	0.981	-	-
orf183_61367_1462	34650.7808840376	0.926	+	-
orf187_222023_3081	25693.7184295775	0.839	-	-
orf187_222023_3103	8557.6676	1	-	-
orf187_222023_3111	13567.5554164319	0.977	-	-
orf187_222023_3151	9342.11351971831	0.997	-	-
orf187_222023_3152	20260.2064032864	0.9	-	-
orf187_222023_3199	12228.5217197183	0.981	-	-
orf187_222023_3205	28612.4062361502	0.803	-	-
orf194_168384_1959	19906.5053098592	0.9	-	-
orf194_168384_2020	15238.7933788732	0.965	-	-
orf194_168384_2032	12154.1461328638	0.981	-	-
orf194_168384_2033	14527.1	0.965	-	-
orf194_168384_2038	32742.2453788732	0.9	+	-
orf194_168384_2066	32337.1955037559	0.848	+	-
orf194_168384_2086	11365.5334164319	0.99	-	-
orf224_181352_2376	29817.0134460094	0.806	+	-
orf224_181352_2407	11365.5334164319	0.99	-	-
orf224_181352_2411	12279.1458098592	0.981	-	-
orf224_181352_2415	27524.7910328639	0.813	-	-
orf224_181352_2421	11365.5334164319	0.99	-	-
orf224_181352_2429	34650.7808840376	0.926	+	-
orf224_181352_2441	11365.5334164319	0.99	-	-
orf224_181352_2455	35773.2477558686	0.974	+	-
orf224_181352_2502	10880.4794164319	0.994	-	-
orf241_299804_4139	9167.94970328639	0.997	-	-
orf241_299804_4147	13567.5554164319	0.977	-	-
orf241_299804_4150	14736.4593131455	0.965	-	-
orf241_299804_4171	12462.3126197183	0.981	-	-
orf241_299804_4218	16907.8744032864	0.952	-	-
orf241_299804_4246	31050.8764295775	0.823	+	-
orf241_299804_4262	34650.7808840376	0.926	+	-
orf258_49359_789	6988.828	1	-	-
orf258_49359_851	12774.9374460094	0.981	-	-
orf258_49359_919	30814.4282361502	0.819	+	-
orf25_18402_178	12279.1458098592	0.981	-	+
orf25_18402_179	45186.3192314554	0.981	+	+
orf25_18402_180	35540.776330047	0.974	+	+
orf25_18402_181	35669.8923230047	0.974	+	+
orf25_18402_182	45186.3192314554	0.981	+	+
orf25_18402_183	32779.4331723005	0.9	+	+
orf25_18402_184	45186.3192314554	0.981	+	+
orf25_18402_185	35773.2477558686	0.974	+	+
orf25_18402_186	34650.7808840376	0.926	+	+
orf25_18402_194	35540.776330047	0.974	+	-
orf25_18402_197	11365.5334164319	0.99	-	-
orf25_18402_217	32337.1955037559	0.848	+	-
orf25_18402_221	23190.2434164319	0.894	-	-
orf25_18402_281	30582.16	0.819	+	-
orf25_18402_293	20331.4377197183	0.9	-	-
orf284_337520_5745	29731.9737197183	0.806	+	-
orf284_337520_5782	8993.654	1	-	-
orf284_337520_5792	29726.8130328639	0.806	+	-
orf284_337520_5833	20565.2286197183	0.9	-	-
orf284_337520_5855	17266.208	0.948	-	-
orf284_337520_5897	30582.16	0.819	+	-
orf288_141168_1745	13567.5554164319	0.977	-	-
orf288_141168_1803	20988.2214164319	0.9	-	-
orf288_141168_1826	29979.0854661972	0.806	+	-
orf288_141168_1850	29979.0854661972	0.806	+	-
orf288_141168_1886	12077.3041032864	0.981	-	-
orf288_141168_1887	33433.7316150235	0.9	+	-
orf288_141168_1902	34650.7808840376	0.926	+	-
orf288_141168_1905	14736.4593131455	0.965	-	-
orf288_141168_1946	14736.4593131455	0.965	-	-
orf490_47683_556	15275.9811723005	0.965	-	-
orf490_47683_563	12774.9374460094	0.981	-	-
orf490_47683_580	35540.776330047	0.974	+	-
orf490_47683_595	11365.5334164319	0.99	-	-
orf490_47683_601	12923.6886197183	0.981	-	-
orf490_47683_619	18627.8163230047	0.935	-	-
orf490_47683_678	12279.1458098592	0.981	-	-
orf490_47683_692	13567.5554164319	0.977	-	-
orf490_47683_698	12077.3041032864	0.981	-	-
orf490_47683_707	9342.11351971831	0.997	-	-
orf490_47683_712	13567.5554164319	0.977	-	-
orf490_47683_723	29580.7561032864	0.806	+	-
orf490_47683_740	26557.5592098592	0.826	-	-
orf490_47683_748	7163.12370328638	1	-	-
orf490_47683_755	12154.1461328638	0.981	-	-
orf490_47683_769	32337.1955037559	0.848	+	-
orfB_53424_1001	28612.4062361502	0.803	-	-
orfB_53424_1022	12077.3041032864	0.981	-	-
orfB_53424_931	20416.4774460094	0.9	-	+
orfB_53424_932	30814.4282361502	0.819	+	+
orfB_53424_933	46187.8780577465	1	+	+
orfB_53424_934	34650.7808840376	0.926	+	+
orfB_53424_966	26269.3563230047	0.826	-	-
orfB_53424_967	29726.8130328639	0.806	+	-
orfB_53424_997	45186.3192314554	0.981	+	-
orfX_78306_1539	20565.2286197183	0.9	-	+
orfX_78306_1540	23546.242242723	0.877	-	+
orfX_78306_1541	31050.8764295775	0.823	+	+
orfX_78306_1542	32779.4331723005	0.9	+	+
orfX_78306_1543	34650.7808840376	0.926	+	+
orfX_78306_1544	34650.7808840376	0.926	+	+
orfX_78306_1545	32779.4331723005	0.9	+	+
orfX_78306_1546	30814.4282361502	0.819	+	+
orfX_78306_1547	46187.8780577465	1	+	+
orfX_78306_1548	34650.7808840376	0.926	+	+
orfX_78306_1549	25369.124	0.861	-	+
orfX_78306_1550	32742.2453788732	0.9	+	+
orfX_78306_1551	32337.1955037559	0.848	+	+
orfX_78306_1552	35390.9838723005	0.926	+	+
orfX_78306_1553	35773.2477558686	0.974	+	+
orfX_78306_1554	23630.1402197183	0.877	-	+
orfX_78306_1555	20416.4774460094	0.9	-	+
orfX_78306_1556	46187.8780577465	1	+	+
orfX_78306_1557	33030.6762197183	0.9	+	+
orfX_78306_1558	45186.3192314554	0.981	+	+
orfX_78306_1559	23378.8971723005	0.894	-	+
orfX_78306_1560	29979.0854661972	0.806	+	+
orfX_78306_1561	45186.3192314554	0.981	+	+
orfX_78306_1562	35669.8923230047	0.974	+	+
orfX_78306_1563	34650.7808840376	0.926	+	+
orfX_78306_1564	35773.2477558686	0.974	+	+
orfX_78306_1565	45186.3192314554	0.981	+	+
orfX_78306_1566	18166.4403230047	0.939	-	+
orfX_78306_1567	31050.8764295775	0.823	+	+
orfX_78306_1568	34769.66	0.926	+	+
orfX_78306_1569	33433.7316150235	0.9	+	+
orfX_78306_1570	29731.9737197183	0.806	+	+
orfX_78306_1571	35540.776330047	0.974	+	+
orfX_78306_1572	15275.9811723005	0.965	-	-
orfX_78306_1590	9167.94970328639	0.997	-	-
orfX_78306_1636	11369.9717032864	0.99	-	-
orfX_78306_1686	17081.9123098592	0.948	-	-
orfX_78306_1722	14527.1	0.965	-	-
pseudo-rpl16_174147_2101	28612.4062361502	0.803	-	+
pseudo-rpl16_174147_2102	11909.9996	0.99	-	+
pseudo-rpl16_174147_2103	10883.2061032864	0.994	-	+
pseudo-rpl16_174147_2104	10218.5381197183	0.994	-	+
pseudo-rpl16_174147_2105	19283.9343098592	0.932	-	+
pseudo-rpl16_174147_2106	14443.9800164319	0.974	-	+
pseudo-rpl16_174147_2107	29817.0134460094	0.806	+	+
pseudo-rpl16_174147_2108	23190.2434164319	0.894	-	+
pseudo-rpl16_174147_2109	34650.7808840376	0.926	+	+
pseudo-rpl16_174147_2110	34650.7808840376	0.926	+	+
pseudo-rpl16_174147_2111	46187.8780577465	1	+	+
pseudo-rpl16_174147_2139	14443.9800164319	0.974	-	-
pseudo-rpl16_174147_2140	12538.6801032864	0.981	-	-
pseudo-rpl16_174147_2142	11365.5334164319	0.99	-	-
pseudo-rpl16_174147_2145	45186.3192314554	0.981	+	-
pseudo-rpl16_174147_2161	12538.6801032864	0.981	-	-
pseudo-rpl16_174147_2192	14736.4593131455	0.965	-	-
pseudo-rpl16_174147_2198	19283.9343098592	0.932	-	-
pseudo-rps11_250099_3774	25519.9650328639	0.839	-	+
pseudo-rps11_250099_3775	12538.6801032864	0.981	-	+
pseudo-rps11_250099_3776	30877.1230328639	0.819	+	+
pseudo-rps11_250099_3777	17901.6793098592	0.942	-	+
pseudo-rps11_250099_3801	23630.1402197183	0.877	-	-
pseudo-rps11_250099_3817	35773.2477558686	0.974	+	-
pseudo-rps11_250099_3839	27698.5444295775	0.813	-	-
pseudo-rps11_250099_3870	35540.776330047	0.974	+	-
pseudo-rps14_342621_6241	24340.5534164319	0.871	-	-
pseudo-rps14_342621_6245	20180.2201032864	0.9	-	-
pseudo-rps14_342621_6258	19906.5053098592	0.9	-	-
pseudo-rps14_342621_6262	29965.7646197183	0.806	+	-
rpl2_0_8742	29979.0854661972	0.806	+	+
rpl2_0_8850	29979.0854661972	0.806	+	-
rpl2_0_8869	13567.5554164319	0.977	-	-
rpl2_0_8870	15988.6002197183	0.955	-	-
rpl2_0_8871	29900.5664295775	0.806	+	-
rpl2_0_8879	12077.3041032864	0.981	-	-
rpl2_0_8887	12154.1461328638	0.981	-	-
rpl2_0_8935	14736.4593131455	0.965	-	-
rpl2_0_8940	15904.702242723	0.955	-	-
rpl2_0_9048	12885.3054164319	0.981	-	-
rpl2_0_9058	14527.1	0.965	-	-
rpl5_342899_6275	32826.1433558685	0.9	+	+
rpl5_342899_6278	12774.9374460094	0.981	-	-
rpl5_342899_6309	12538.6801032864	0.981	-	-
rpl5_342899_6313	13567.5554164319	0.977	-	-
rpl5_342899_6327	13567.5554164319	0.977	-	-
rpl5_342899_6330	16237.6374164319	0.952	-	-
rpl5_342899_6362	15527.2242197183	0.955	-	-
rps12_175914_2317	14527.1	0.965	-	-
rps13_242491_3502	46187.8780577465	1	+	+
rps13_242491_3503	35669.8923230047	0.974	+	+
rps13_242491_3504	35669.8923230047	0.974	+	+
rps13_242491_3505	45186.3192314554	0.981	+	+
rps13_242491_3506	45186.3192314554	0.981	+	+
rps13_242491_3507	45186.3192314554	0.981	+	+
rps13_242491_3508	27698.5444295775	0.813	-	+
rps13_242491_3509	45186.3192314554	0.981	+	+
rps13_242491_3515	12538.6801032864	0.981	-	-
rps13_242491_3528	11195.676	0.99	-	-
rps13_242491_3558	12279.1458098592	0.981	-	-
rps13_242491_3565	12475.3456032864	0.981	-	-
rps19_297685_4038	29657.5981328638	0.806	+	+
rps19_297685_4039	46187.8780577465	1	+	+
rps19_297685_4040	30877.1230328639	0.819	+	+
rps19_297685_4041	24340.5534164319	0.871	-	+
rps19_297685_4042	32946.778242723	0.9	+	+
rps19_297685_4043	32337.1955037559	0.848	+	+
rps19_297685_4044	15275.9811723005	0.965	-	-
rps19_297685_4046	13540.084	0.977	-	-
rps19_297685_4053	15087.3274164319	0.965	-	-
rps19_297685_4056	35773.2477558686	0.974	+	-
rps1_321368_5046	45186.3192314554	0.981	+	+
rps1_321368_5047	33433.7316150235	0.9	+	+
rps1_321368_5051	20565.2286197183	0.9	-	-
rps1_321368_5058	12462.3126197183	0.981	-	-
rps1_321368_5062	34650.7808840376	0.926	+	-
rps1_321368_5067	10218.5381197183	0.994	-	-
rps1_321368_5085	13078.708	0.981	-	-
rps1_321368_5089	9342.11351971831	0.997	-	-
rps1_321368_5091	18983.3954164319	0.935	-	-
rps1_321368_5098	12462.3126197183	0.981	-	-
rps1_321368_5124	30877.1230328639	0.819	+	-
rps1_321368_5134	32337.1955037559	0.848	+	-
rps2_184187_2532	18627.8163230047	0.935	-	+
rps2_184187_2533	46187.8780577465	1	+	+
rps2_184187_2534	35669.8923230047	0.974	+	+
rps2_184187_2535	32946.778242723	0.9	+	+
rps2_184187_2536	13567.5554164319	0.977	-	+
rps2_184187_2537	14736.4593131455	0.965	-	+
rps2_184187_2538	33433.7316150235	0.9	+	+
rps2_184187_2539	29979.0854661972	0.806	+	+
rps2_184187_2540	46187.8780577465	1	+	+
rps2_184187_2541	10218.5381197183	0.994	-	+
rps2_184187_2552	14527.1	0.965	-	-
rps2_184187_2603	31964.7382361502	0.826	+	-
rps2_184187_2612	26557.5592098592	0.826	-	-
rps2_184187_2620	11369.9717032864	0.99	-	-
rps2_184187_2636	25519.9650328639	0.839	-	-
rps2_184187_2659	14736.4593131455	0.965	-	-
rps2_184187_2689	23378.8971723005	0.894	-	-
rps2_184187_2727	12279.1458098592	0.981	-	-
rps2_184187_2729	23190.2434164319	0.894	-	-
rps2_184187_2731	19283.9343098592	0.932	-	-
rps2_184187_2796	35773.2477558686	0.974	+	-
rps2_184187_2832	22108.5273098592	0.9	-	-
rps3_0_8261	32779.4331723005	0.9	+	+
rps3_0_8262	34769.66	0.926	+	+
rps3_0_8263	29726.8130328639	0.806	+	+
rps3_0_8264	45186.3192314554	0.981	+	+
rps3_0_8265	32826.1433558685	0.9	+	+
rps3_0_8266	34769.66	0.926	+	+
rps3_0_8267	20180.2201032864	0.9	-	+
rps3_0_8268	29580.7561032864	0.806	+	+
rps3_0_8275	29657.5981328638	0.806	+	-
rps3_0_8281	27698.5444295775	0.813	-	-
rps3_0_8287	23425.6073558685	0.894	-	-
rps3_0_8294	32337.1955037559	0.848	+	-
rps3_0_8401	23546.242242723	0.877	-	-
rps3_0_8426	23630.1402197183	0.877	-	-
rps3_0_8450	12279.1458098592	0.981	-	-
rps3_0_8474	46187.8780577465	1	+	-
rps3_0_8572	35540.776330047	0.974	+	-
rps4_248580_3568	34769.66	0.926	+	+
rps4_248580_3569	32337.1955037559	0.848	+	+
rps4_248580_3570	34650.7808840376	0.926	+	+
rps4_248580_3571	35773.2477558686	0.974	+	+
rps4_248580_3572	33030.6762197183	0.9	+	+
rps4_248580_3573	46187.8780577465	1	+	+
rps4_248580_3574	31050.8764295775	0.823	+	+
rps4_248580_3575	24340.5534164319	0.871	-	+
rps4_248580_3576	45186.3192314554	0.981	+	+
rps4_248580_3577	35540.776330047	0.974	+	+
rps4_248580_3578	35540.776330047	0.974	+	+
rps4_248580_3579	46187.8780577465	1	+	+
rps4_248580_3580	45186.3192314554	0.981	+	+
rps4_248580_3581	34769.66	0.926	+	+
rps4_248580_3582	34650.7808840376	0.926	+	+
rps4_248580_3585	13567.5554164319	0.977	-	-
rps4_248580_3598	8268.49760328639	1	-	-
rps4_248580_3611	11195.676	0.99	-	-
rps4_248580_3629	25693.7184295775	0.839	-	-
rps4_248580_3656	12279.1458098592	0.981	-	-
rps4_248580_3663	35773.2477558686	0.974	+	-
rps4_248580_3665	12520.2817032864	0.981	-	-
rps4_248580_3676	10883.2061032864	0.994	-	-
rps4_248580_3683	14443.9800164319	0.974	-	-
rps4_248580_3718	33030.6762197183	0.9	+	-
rps4_248580_3723	14443.9800164319	0.974	-	-
rps4_248580_3754	11195.676	0.99	-	-
rps4_248580_3768	16237.6374164319	0.952	-	-
rps7_46565_428	45186.3192314554	0.981	+	+
rps7_46565_429	20565.2286197183	0.9	-	+
rps7_46565_434	35390.9838723005	0.926	+	-
rps7_46565_460	29909.8912098592	0.806	+	-
rps7_46565_496	10218.5381197183	0.994	-	-
